# Supplementary material for: Parallelisation strategies for agent based simulation of immune systems
Source: BMC Bioinformatics. 2019 Dec 10;20(Suppl 6):579. doi: 10.1186/s12859-019-3181-y (PMC6905091; doi:10.1186/s12859-019-3181-y)
Supplement: Supplementary file 1 — Additional file 1 CSV containing raw benchmarking data for each implementation. Contains simulation configuration and runtime for each individual run. [file 12859_2019_3181_MOESM1_ESM.csv]

implementation	a_count	b_count	a_types	seed	runtime (s)
particle	256	256	16384	0	4.41273291
particle	256	256	16384	0	4.409282227
particle	256	256	16384	0	4.504285156
particle	256	512	16384	0	4.504522949
particle	256	512	16384	0	4.515811035
particle	256	512	16384	0	4.558091309
particle	256	1024	16384	0	4.599843261999999
particle	256	1024	16384	0	4.622400390999999
particle	256	1024	16384	0	4.589740723
particle	256	2048	16384	0	4.660317383
particle	256	2048	16384	0	4.600129882999999
particle	256	2048	16384	0	4.656108398
particle	256	4096	16384	0	4.531519043
particle	256	4096	16384	0	4.546508301
particle	256	4096	16384	0	4.550968262
particle	256	8192	16384	0	4.239365234000001
particle	256	8192	16384	0	4.252808594
particle	256	8192	16384	0	4.251891602000001
particle	256	16384	16384	0	4.315936035
particle	256	16384	16384	0	4.3551284180000005
particle	256	16384	16384	0	4.245665039
particle	256	32768	16384	0	4.275581543
particle	256	32768	16384	0	4.478148438
particle	256	32768	16384	0	4.285858887
particle	256	65536	16384	0	4.369544434000001
particle	256	65536	16384	0	4.378429199
particle	256	65536	16384	0	4.446816406
particle	256	131072	16384	0	4.878432129
particle	256	131072	16384	0	4.906535156
particle	256	131072	16384	0	4.789279297
particle	256	262144	16384	0	5.707742188
particle	256	262144	16384	0	5.672433105
particle	256	262144	16384	0	5.635728027
particle	256	524288	16384	0	7.0014111329999995
particle	256	524288	16384	0	6.9860419920000005
particle	256	524288	16384	0	6.9576845700000005
particle	512	256	16384	0	4.491212890999999
particle	512	256	16384	0	4.5119228520000005
particle	512	256	16384	0	4.530828613000001
particle	512	512	16384	0	4.549108886999999
particle	512	512	16384	0	4.62651709
particle	512	512	16384	0	4.602066406
particle	512	1024	16384	0	4.900764647999999
particle	512	1024	16384	0	4.78215625
particle	512	1024	16384	0	4.839853027
particle	512	2048	16384	0	4.781219238
particle	512	2048	16384	0	4.751027832
particle	512	2048	16384	0	4.704519043
particle	512	4096	16384	0	4.589130859000001
particle	512	4096	16384	0	4.68348877
particle	512	4096	16384	0	4.7664526369999995
particle	512	8192	16384	0	4.379334473
particle	512	8192	16384	0	4.2456840819999995
particle	512	8192	16384	0	4.3009492190000005
particle	512	16384	16384	0	4.2630107420000005
particle	512	16384	16384	0	4.338698242
particle	512	16384	16384	0	4.309519531
particle	512	32768	16384	0	4.338878418
particle	512	32768	16384	0	4.488776855
particle	512	32768	16384	0	4.446659179999999
particle	512	65536	16384	0	4.416243164000001
particle	512	65536	16384	0	4.555433594
particle	512	65536	16384	0	4.532197754
particle	512	131072	16384	0	5.081900391
particle	512	131072	16384	0	4.867358886999999
particle	512	131072	16384	0	4.963138184
particle	512	262144	16384	0	5.673076172
particle	512	262144	16384	0	5.697088379
particle	512	262144	16384	0	5.687095215
particle	512	524288	16384	0	7.153135254
particle	512	524288	16384	0	7.1646635739999995
particle	512	524288	16384	0	7.212825684
particle	1024	256	16384	0	4.801811035
particle	1024	256	16384	0	4.747574707
particle	1024	256	16384	0	4.713336914
particle	1024	512	16384	0	4.774139647999999
particle	1024	512	16384	0	4.8299301759999995
particle	1024	512	16384	0	4.835066895
particle	1024	1024	16384	0	4.931222656
particle	1024	1024	16384	0	4.950433105
particle	1024	1024	16384	0	5.035018065999999
particle	1024	2048	16384	0	4.880731445
particle	1024	2048	16384	0	4.932492676
particle	1024	2048	16384	0	5.043587402
particle	1024	4096	16384	0	4.920085449
particle	1024	4096	16384	0	4.852944824
particle	1024	4096	16384	0	4.77065625
particle	1024	8192	16384	0	4.520141113
particle	1024	8192	16384	0	4.567085938
particle	1024	8192	16384	0	4.477901855
particle	1024	16384	16384	0	4.426325684
particle	1024	16384	16384	0	4.2480444340000005
particle	1024	16384	16384	0	4.389119140999999
particle	1024	32768	16384	0	4.330090820000001
particle	1024	32768	16384	0	4.315529297
particle	1024	32768	16384	0	4.330687011999999
particle	1024	65536	16384	0	4.561800293
particle	1024	65536	16384	0	4.5453935549999995
particle	1024	65536	16384	0	4.494375488
particle	1024	131072	16384	0	5.123887207
particle	1024	131072	16384	0	5.073999023
particle	1024	131072	16384	0	5.093544922
particle	1024	262144	16384	0	5.948509277
particle	1024	262144	16384	0	6.007148438
particle	1024	262144	16384	0	5.9735620119999995
particle	1024	524288	16384	0	7.793661133
particle	1024	524288	16384	0	7.724537598
particle	1024	524288	16384	0	7.722652831999999
particle	2048	256	16384	0	4.960674805
particle	2048	256	16384	0	4.895746094
particle	2048	256	16384	0	4.867304199
particle	2048	512	16384	0	4.962536621
particle	2048	512	16384	0	4.899319824
particle	2048	512	16384	0	4.9711767579999995
particle	2048	1024	16384	0	5.20062793
particle	2048	1024	16384	0	5.206955078
particle	2048	1024	16384	0	5.233773926
particle	2048	2048	16384	0	5.169253906
particle	2048	2048	16384	0	5.205053223
particle	2048	2048	16384	0	5.173745117
particle	2048	4096	16384	0	5.054149414
particle	2048	4096	16384	0	5.062026855
particle	2048	4096	16384	0	5.011670897999999
particle	2048	8192	16384	0	4.646862305
particle	2048	8192	16384	0	4.697221679999999
particle	2048	8192	16384	0	4.771189940999999
particle	2048	16384	16384	0	4.429430175999999
particle	2048	16384	16384	0	4.3446547849999995
particle	2048	16384	16384	0	4.283217773
particle	2048	32768	16384	0	4.397975098
particle	2048	32768	16384	0	4.440914551
particle	2048	32768	16384	0	4.456916015999999
particle	2048	65536	16384	0	4.509732422
particle	2048	65536	16384	0	4.574320312
particle	2048	65536	16384	0	4.533735352000001
particle	2048	131072	16384	0	5.068793457
particle	2048	131072	16384	0	5.111042969
particle	2048	131072	16384	0	5.154663085999999
particle	2048	262144	16384	0	6.089721191
particle	2048	262144	16384	0	6.119294434
particle	2048	262144	16384	0	6.17313916
particle	2048	524288	16384	0	7.989467285
particle	2048	524288	16384	0	8.039464844
particle	2048	524288	16384	0	8.024382812
particle	4096	256	16384	0	4.952467285
particle	4096	256	16384	0	4.863907227
particle	4096	256	16384	0	4.988099609000001
particle	4096	512	16384	0	4.970425781
particle	4096	512	16384	0	5.005309082
particle	4096	512	16384	0	5.066632812
particle	4096	1024	16384	0	5.3046708979999995
particle	4096	1024	16384	0	5.244956543
particle	4096	1024	16384	0	5.293377929999999
particle	4096	2048	16384	0	5.280708984000001
particle	4096	2048	16384	0	5.2266171880000005
particle	4096	2048	16384	0	5.337276855
particle	4096	4096	16384	0	5.289666015999999
particle	4096	4096	16384	0	5.30954834
particle	4096	4096	16384	0	5.246856934
particle	4096	8192	16384	0	5.038141113000001
particle	4096	8192	16384	0	5.026762695
particle	4096	8192	16384	0	4.9649785159999995
particle	4096	16384	16384	0	4.374599121
particle	4096	16384	16384	0	4.457348633
particle	4096	16384	16384	0	4.504055664
particle	4096	32768	16384	0	4.487296387
particle	4096	32768	16384	0	4.46225
particle	4096	32768	16384	0	4.368454102
particle	4096	65536	16384	0	4.6447163090000005
particle	4096	65536	16384	0	4.631811035
particle	4096	65536	16384	0	4.640743164000001
particle	4096	131072	16384	0	5.19005127
particle	4096	131072	16384	0	5.186516113000001
particle	4096	131072	16384	0	5.229808594
particle	4096	262144	16384	0	6.227314453
particle	4096	262144	16384	0	6.249036621
particle	4096	262144	16384	0	6.299024414000001
particle	4096	524288	16384	0	8.218772461
particle	4096	524288	16384	0	8.1671875
particle	4096	524288	16384	0	8.178288086
particle	8192	256	16384	0	4.963326172
particle	8192	256	16384	0	5.000797363
particle	8192	256	16384	0	5.022002441
particle	8192	512	16384	0	5.067951659999999
particle	8192	512	16384	0	5.176871094
particle	8192	512	16384	0	5.021891602
particle	8192	1024	16384	0	5.585413086
particle	8192	1024	16384	0	5.5182143550000005
particle	8192	1024	16384	0	5.585765136999999
particle	8192	2048	16384	0	5.4508193359999995
particle	8192	2048	16384	0	5.4377041020000005
particle	8192	2048	16384	0	5.492253418000001
particle	8192	4096	16384	0	5.512896973
particle	8192	4096	16384	0	5.488824707
particle	8192	4096	16384	0	5.450285156
particle	8192	8192	16384	0	5.449564940999999
particle	8192	8192	16384	0	5.391410156
particle	8192	8192	16384	0	5.394373047
particle	8192	16384	16384	0	4.843106934000001
particle	8192	16384	16384	0	4.803196289000001
particle	8192	16384	16384	0	4.951587890999999
particle	8192	32768	16384	0	4.419809082
particle	8192	32768	16384	0	4.494965332
particle	8192	32768	16384	0	4.462696289
particle	8192	65536	16384	0	4.58477002
particle	8192	65536	16384	0	4.6863364259999996
particle	8192	65536	16384	0	4.6816752930000005
particle	8192	131072	16384	0	5.346854492
particle	8192	131072	16384	0	5.393958496
particle	8192	131072	16384	0	5.400151367
particle	8192	262144	16384	0	6.465510254
particle	8192	262144	16384	0	6.377680176
particle	8192	262144	16384	0	6.4474306640000005
particle	8192	524288	16384	0	8.557424805
particle	8192	524288	16384	0	8.718477539
particle	8192	524288	16384	0	8.624370117
particle	16384	256	16384	0	5.417572754
particle	16384	256	16384	0	5.32587207
particle	16384	256	16384	0	5.39290332
particle	16384	512	16384	0	5.514524414
particle	16384	512	16384	0	5.525007812
particle	16384	512	16384	0	5.464453125
particle	16384	1024	16384	0	6.367098145
particle	16384	1024	16384	0	6.234053711
particle	16384	1024	16384	0	6.305817383
particle	16384	2048	16384	0	6.3141308590000005
particle	16384	2048	16384	0	6.270159179999999
particle	16384	2048	16384	0	6.280953125
particle	16384	4096	16384	0	6.115790527
particle	16384	4096	16384	0	6.080399902
particle	16384	4096	16384	0	6.112530272999999
particle	16384	8192	16384	0	5.824016602
particle	16384	8192	16384	0	5.908565918
particle	16384	8192	16384	0	5.860260254
particle	16384	16384	16384	0	5.539879395
particle	16384	16384	16384	0	5.573091797
particle	16384	16384	16384	0	5.591057617000001
particle	16384	32768	16384	0	4.691440429999999
particle	16384	32768	16384	0	4.762720215
particle	16384	32768	16384	0	4.686658203
particle	16384	65536	16384	0	4.9128818359999995
particle	16384	65536	16384	0	4.872910645
particle	16384	65536	16384	0	4.797262207
particle	16384	131072	16384	0	5.617883789
particle	16384	131072	16384	0	5.608486815999999
particle	16384	131072	16384	0	5.595879395
particle	16384	262144	16384	0	6.863418945
particle	16384	262144	16384	0	6.799105956999999
particle	16384	262144	16384	0	6.8162182620000005
particle	16384	524288	16384	0	9.666847656
particle	16384	524288	16384	0	9.696505859
particle	16384	524288	16384	0	9.658522461
particle	32768	256	16384	0	6.188569824
particle	32768	256	16384	0	6.223400390999999
particle	32768	256	16384	0	6.165984375
particle	32768	512	16384	0	6.336689453
particle	32768	512	16384	0	6.430067871
particle	32768	512	16384	0	6.434620117000001
particle	32768	1024	16384	0	8.063049805
particle	32768	1024	16384	0	8.190834473
particle	32768	1024	16384	0	8.104026855
particle	32768	2048	16384	0	8.069191895
particle	32768	2048	16384	0	8.172444824
particle	32768	2048	16384	0	8.098792969
particle	32768	4096	16384	0	7.960565918000001
particle	32768	4096	16384	0	7.855728027
particle	32768	4096	16384	0	7.831593262
particle	32768	8192	16384	0	7.480617187999999
particle	32768	8192	16384	0	7.5498442379999995
particle	32768	8192	16384	0	7.51853125
particle	32768	16384	16384	0	6.889252441
particle	32768	16384	16384	0	6.712589844
particle	32768	16384	16384	0	6.820775390999999
particle	32768	32768	16384	0	5.9890625
particle	32768	32768	16384	0	5.9853125
particle	32768	32768	16384	0	5.953738281
particle	32768	65536	16384	0	5.246271973
particle	32768	65536	16384	0	5.239966309000001
particle	32768	65536	16384	0	5.342779297
particle	32768	131072	16384	0	6.263588379
particle	32768	131072	16384	0	6.278680664
particle	32768	131072	16384	0	6.3006254880000006
particle	32768	262144	16384	0	8.136945801000001
particle	32768	262144	16384	0	8.064430176
particle	32768	262144	16384	0	8.11717334
particle	32768	524288	16384	0	13.463126953000002
particle	32768	524288	16384	0	13.464773438
particle	32768	524288	16384	0	13.43290625
particle	65536	256	16384	0	8.003789551
particle	65536	256	16384	0	7.973962401999999
particle	65536	256	16384	0	7.914502441
particle	65536	512	16384	0	8.445395507999999
particle	65536	512	16384	0	8.498431641
particle	65536	512	16384	0	8.499249023
particle	65536	1024	16384	0	11.967883789
particle	65536	1024	16384	0	11.91550293
particle	65536	1024	16384	0	11.926408203000001
particle	65536	2048	16384	0	11.918351562
particle	65536	2048	16384	0	11.891990234000001
particle	65536	2048	16384	0	11.933840819999999
particle	65536	4096	16384	0	11.800853516
particle	65536	4096	16384	0	11.754110352
particle	65536	4096	16384	0	11.765137695
particle	65536	8192	16384	0	11.400374023
particle	65536	8192	16384	0	11.467227539
particle	65536	8192	16384	0	11.382436523
particle	65536	16384	16384	0	10.692403319999999
particle	65536	16384	16384	0	10.583068359
particle	65536	16384	16384	0	10.637666015999999
particle	65536	32768	16384	0	11.162307617
particle	65536	32768	16384	0	11.220441405999999
particle	65536	32768	16384	0	11.206083008
particle	65536	65536	16384	0	7.831265625
particle	65536	65536	16384	0	7.793004883
particle	65536	65536	16384	0	7.801894043000001
particle	65536	131072	16384	0	7.66454248
particle	65536	131072	16384	0	7.606482422
particle	65536	131072	16384	0	7.6764204099999995
particle	65536	262144	16384	0	11.067654296999999
particle	65536	262144	16384	0	11.138045898
particle	65536	262144	16384	0	11.153772461
particle	65536	524288	16384	0	22.360494141
particle	65536	524288	16384	0	22.426818359000002
particle	65536	524288	16384	0	22.358853516
particle	131072	256	16384	0	13.577535156
particle	131072	256	16384	0	13.574075194999999
particle	131072	256	16384	0	13.539512694999999
particle	131072	512	16384	0	14.644930663999999
particle	131072	512	16384	0	14.718074219
particle	131072	512	16384	0	14.751487305000001
particle	131072	1024	16384	0	22.132117188
particle	131072	1024	16384	0	22.159105469
particle	131072	1024	16384	0	22.197144531000003
particle	131072	2048	16384	0	20.969166016
particle	131072	2048	16384	0	20.936222656
particle	131072	2048	16384	0	20.944289062
particle	131072	4096	16384	0	20.063021484
particle	131072	4096	16384	0	20.211744141
particle	131072	4096	16384	0	20.097261719
particle	131072	8192	16384	0	19.468855468999998
particle	131072	8192	16384	0	19.492802734
particle	131072	8192	16384	0	19.479826172
particle	131072	16384	16384	0	18.518005859000002
particle	131072	16384	16384	0	18.554777343999998
particle	131072	16384	16384	0	18.527521484
particle	131072	32768	16384	0	23.5475625
particle	131072	32768	16384	0	23.442566406
particle	131072	32768	16384	0	23.404662109
particle	131072	65536	16384	0	26.045179688
particle	131072	65536	16384	0	26.005923828
particle	131072	65536	16384	0	26.066546875
particle	131072	131072	16384	0	13.713627930000001
particle	131072	131072	16384	0	13.775241211000003
particle	131072	131072	16384	0	13.769672852000001
particle	131072	262144	16384	0	16.86090625
particle	131072	262144	16384	0	16.916353516
particle	131072	262144	16384	0	16.837177734
particle	131072	524288	16384	0	44.134390625
particle	131072	524288	16384	0	44.158308594000005
particle	131072	524288	16384	0	44.246855469
particle	262144	256	16384	0	24.474796875
particle	262144	256	16384	0	24.534548828
particle	262144	256	16384	0	24.51078125
particle	262144	512	16384	0	27.500496094
particle	262144	512	16384	0	27.524697266000004
particle	262144	512	16384	0	27.564412108999996
particle	262144	1024	16384	0	46.151835938
particle	262144	1024	16384	0	46.248488281
particle	262144	1024	16384	0	46.24090625
particle	262144	2048	16384	0	45.322269530999996
particle	262144	2048	16384	0	45.353824219
particle	262144	2048	16384	0	45.306246094
particle	262144	4096	16384	0	43.906339844
particle	262144	4096	16384	0	43.924464844
particle	262144	4096	16384	0	43.875121094
particle	262144	8192	16384	0	42.434667969
particle	262144	8192	16384	0	42.476054688
particle	262144	8192	16384	0	42.471972656
particle	262144	16384	16384	0	40.547511719
particle	262144	16384	16384	0	40.457472656
particle	262144	16384	16384	0	40.493460938
particle	262144	32768	16384	0	50.20365625
particle	262144	32768	16384	0	50.240304687999995
particle	262144	32768	16384	0	50.187984375
particle	262144	65536	16384	0	65.63050781199999
particle	262144	65536	16384	0	65.634742188
particle	262144	65536	16384	0	65.729273438
particle	262144	131072	16384	0	101.354054688
particle	262144	131072	16384	0	101.441890625
particle	262144	131072	16384	0	101.444351562
particle	262144	262144	16384	0	26.396320312
particle	262144	262144	16384	0	26.443554688
particle	262144	262144	16384	0	26.437830077999998
particle	262144	524288	16384	0	79.173367188
particle	262144	524288	16384	0	79.191046875
particle	262144	524288	16384	0	79.1039375
particle	524288	256	16384	0	45.674039062000006
particle	524288	256	16384	0	45.6753125
particle	524288	256	16384	0	45.631
particle	524288	512	16384	0	54.20405859400001
particle	524288	512	16384	0	54.141703125
particle	524288	512	16384	0	54.23729296900001
particle	524288	1024	16384	0	98.17333593800001
particle	524288	1024	16384	0	98.144515625
particle	524288	1024	16384	0	98.073148438
particle	524288	2048	16384	0	100.112992188
particle	524288	2048	16384	0	100.10375
particle	524288	2048	16384	0	100.125390625
particle	524288	4096	16384	0	98.781109375
particle	524288	4096	16384	0	98.769023438
particle	524288	4096	16384	0	98.747625
particle	524288	8192	16384	0	99.87841406199999
particle	524288	8192	16384	0	99.841601562
particle	524288	8192	16384	0	99.91950781199999
particle	524288	16384	16384	0	120.102671875
particle	524288	16384	16384	0	120.07713281199999
particle	524288	16384	16384	0	120.084296875
particle	524288	32768	16384	0	218.04659375
particle	524288	32768	16384	0	217.96771875
particle	524288	32768	16384	0	217.87590625
particle	524288	65536	16384	0	365.5959375
particle	524288	65536	16384	0	365.64571875
particle	524288	65536	16384	0	365.6265625
particle	524288	131072	16384	0	555.213375
particle	524288	131072	16384	0	555.1569375
particle	524288	131072	16384	0	555.1771875
particle	524288	262144	16384	0	425.3569375
particle	524288	262144	16384	0	425.414125
particle	524288	262144	16384	0	425.3023125
particle	524288	524288	16384	0	69.0259375
particle	524288	524288	16384	0	68.951289062
particle	524288	524288	16384	0	68.9975
particle	256	256	16384	1	4.4178911130000005
particle	256	256	16384	1	4.433432129
particle	256	256	16384	1	4.348823242000001
particle	256	512	16384	1	4.648505371000001
particle	256	512	16384	1	4.516321289
particle	256	512	16384	1	4.5542387699999995
particle	256	1024	16384	1	4.664618652
particle	256	1024	16384	1	4.694066406
particle	256	1024	16384	1	4.701540039
particle	256	2048	16384	1	4.575374512
particle	256	2048	16384	1	4.589270507999999
particle	256	2048	16384	1	4.60935498
particle	256	4096	16384	1	4.544383789
particle	256	4096	16384	1	4.564827147999999
particle	256	4096	16384	1	4.49870166
particle	256	8192	16384	1	4.338445312
particle	256	8192	16384	1	4.297959960999999
particle	256	8192	16384	1	4.264981934000001
particle	256	16384	16384	1	4.16990625
particle	256	16384	16384	1	4.206233887
particle	256	16384	16384	1	4.312487304999999
particle	256	32768	16384	1	4.275249023
particle	256	32768	16384	1	4.259457031
particle	256	32768	16384	1	4.3591850590000005
particle	256	65536	16384	1	4.412709960999999
particle	256	65536	16384	1	4.436444335999999
particle	256	65536	16384	1	4.506869140999999
particle	256	131072	16384	1	4.89860498
particle	256	131072	16384	1	4.887007324
particle	256	131072	16384	1	4.896400879
particle	256	262144	16384	1	5.631545898
particle	256	262144	16384	1	5.605902832
particle	256	262144	16384	1	5.67780127
particle	256	524288	16384	1	6.900595703
particle	256	524288	16384	1	6.983365234000001
particle	256	524288	16384	1	6.905051758
particle	512	256	16384	1	4.615655273
particle	512	256	16384	1	4.546059570000001
particle	512	256	16384	1	4.568291015999999
particle	512	512	16384	1	4.559898926
particle	512	512	16384	1	4.636461914000001
particle	512	512	16384	1	4.558918457
particle	512	1024	16384	1	4.900138184
particle	512	1024	16384	1	4.846182129
particle	512	1024	16384	1	4.943773438
particle	512	2048	16384	1	4.778525879
particle	512	2048	16384	1	4.791273926
particle	512	2048	16384	1	4.824780762
particle	512	4096	16384	1	4.61257959
particle	512	4096	16384	1	4.545658203
particle	512	4096	16384	1	4.583929199
particle	512	8192	16384	1	4.380424316
particle	512	8192	16384	1	4.382685547
particle	512	8192	16384	1	4.355226074
particle	512	16384	16384	1	4.310837890999999
particle	512	16384	16384	1	4.309258789
particle	512	16384	16384	1	4.412948242000001
particle	512	32768	16384	1	4.285212402
particle	512	32768	16384	1	4.231376465
particle	512	32768	16384	1	4.365245117000001
particle	512	65536	16384	1	4.3996040039999995
particle	512	65536	16384	1	4.393756348
particle	512	65536	16384	1	4.396118652
particle	512	131072	16384	1	4.909715820000001
particle	512	131072	16384	1	4.914696289
particle	512	131072	16384	1	4.987821777
particle	512	262144	16384	1	5.619936523
particle	512	262144	16384	1	5.720660645
particle	512	262144	16384	1	5.713916504
particle	512	524288	16384	1	7.174762695
particle	512	524288	16384	1	7.239123047
particle	512	524288	16384	1	7.061081543000001
particle	1024	256	16384	1	4.66013623
particle	1024	256	16384	1	4.718010742000001
particle	1024	256	16384	1	4.791541015999999
particle	1024	512	16384	1	4.826519531
particle	1024	512	16384	1	4.84928418
particle	1024	512	16384	1	4.782418945000001
particle	1024	1024	16384	1	4.911722168
particle	1024	1024	16384	1	4.925650391
particle	1024	1024	16384	1	4.933223145
particle	1024	2048	16384	1	4.9189619140000005
particle	1024	2048	16384	1	4.976726074
particle	1024	2048	16384	1	5.095440918
particle	1024	4096	16384	1	4.80469043
particle	1024	4096	16384	1	4.7986821289999995
particle	1024	4096	16384	1	4.780832031
particle	1024	8192	16384	1	4.626641602
particle	1024	8192	16384	1	4.5982353520000006
particle	1024	8192	16384	1	4.676468261999999
particle	1024	16384	16384	1	4.357758301
particle	1024	16384	16384	1	4.416401367000001
particle	1024	16384	16384	1	4.298183105
particle	1024	32768	16384	1	4.46027002
particle	1024	32768	16384	1	4.351357422
particle	1024	32768	16384	1	4.484682128999999
particle	1024	65536	16384	1	4.590753906
particle	1024	65536	16384	1	4.541030273
particle	1024	65536	16384	1	4.578121582
particle	1024	131072	16384	1	5.157033691
particle	1024	131072	16384	1	5.06250293
particle	1024	131072	16384	1	5.141762207
particle	1024	262144	16384	1	5.882615723
particle	1024	262144	16384	1	5.984349121
particle	1024	262144	16384	1	5.928493164000001
particle	1024	524288	16384	1	7.684616211
particle	1024	524288	16384	1	7.757863281
particle	1024	524288	16384	1	7.743869629000001
particle	2048	256	16384	1	4.84600293
particle	2048	256	16384	1	4.9245063479999995
particle	2048	256	16384	1	4.904366210999999
particle	2048	512	16384	1	4.956720215000001
particle	2048	512	16384	1	5.0056523440000005
particle	2048	512	16384	1	4.9519091799999995
particle	2048	1024	16384	1	5.22242041
particle	2048	1024	16384	1	5.209716309
particle	2048	1024	16384	1	5.074782715
particle	2048	2048	16384	1	5.156133789
particle	2048	2048	16384	1	5.17082373
particle	2048	2048	16384	1	5.159053223
particle	2048	4096	16384	1	5.019354004
particle	2048	4096	16384	1	4.976600586
particle	2048	4096	16384	1	5.008383789000001
particle	2048	8192	16384	1	4.646402832
particle	2048	8192	16384	1	4.6878623049999995
particle	2048	8192	16384	1	4.6702211909999995
particle	2048	16384	16384	1	4.461727539000001
particle	2048	16384	16384	1	4.405360352000001
particle	2048	16384	16384	1	4.347101074
particle	2048	32768	16384	1	4.358123535
particle	2048	32768	16384	1	4.3997563479999995
particle	2048	32768	16384	1	4.443049316
particle	2048	65536	16384	1	4.524483887
particle	2048	65536	16384	1	4.519499023
particle	2048	65536	16384	1	4.544042969
particle	2048	131072	16384	1	5.141585449
particle	2048	131072	16384	1	5.213880371
particle	2048	131072	16384	1	5.206067383
particle	2048	262144	16384	1	6.135716797
particle	2048	262144	16384	1	6.1238745119999995
particle	2048	262144	16384	1	6.212320801
particle	2048	524288	16384	1	8.025875
particle	2048	524288	16384	1	7.946038573999999
particle	2048	524288	16384	1	7.974068359000001
particle	4096	256	16384	1	4.817416504
particle	4096	256	16384	1	4.881963379
particle	4096	256	16384	1	4.890442871
particle	4096	512	16384	1	5.058535645
particle	4096	512	16384	1	5.067020996
particle	4096	512	16384	1	5.06302832
particle	4096	1024	16384	1	5.210706054999999
particle	4096	1024	16384	1	5.214861816
particle	4096	1024	16384	1	5.208181152
particle	4096	2048	16384	1	5.439251465
particle	4096	2048	16384	1	5.402702636999999
particle	4096	2048	16384	1	5.341580078
particle	4096	4096	16384	1	5.378691406
particle	4096	4096	16384	1	5.249525879
particle	4096	4096	16384	1	5.2723081050000005
particle	4096	8192	16384	1	4.960455078
particle	4096	8192	16384	1	5.0435185549999995
particle	4096	8192	16384	1	4.988541992
particle	4096	16384	16384	1	4.473339844
particle	4096	16384	16384	1	4.563447754
particle	4096	16384	16384	1	4.545108887
particle	4096	32768	16384	1	4.456375488000001
particle	4096	32768	16384	1	4.434209961
particle	4096	32768	16384	1	4.431761719
particle	4096	65536	16384	1	4.611904785
particle	4096	65536	16384	1	4.589784668
particle	4096	65536	16384	1	4.640403320000001
particle	4096	131072	16384	1	5.285467773
particle	4096	131072	16384	1	5.228297852000001
particle	4096	131072	16384	1	5.320074707
particle	4096	262144	16384	1	6.3445976559999995
particle	4096	262144	16384	1	6.3103178710000005
particle	4096	262144	16384	1	6.2342993159999995
particle	4096	524288	16384	1	8.179955566
particle	4096	524288	16384	1	8.231829101999999
particle	4096	524288	16384	1	8.197703125
particle	8192	256	16384	1	5.042331543
particle	8192	256	16384	1	4.905849121
particle	8192	256	16384	1	5.00029541
particle	8192	512	16384	1	5.132748047
particle	8192	512	16384	1	5.071522949
particle	8192	512	16384	1	5.080289061999999
particle	8192	1024	16384	1	5.537436522999999
particle	8192	1024	16384	1	5.458960938000001
particle	8192	1024	16384	1	5.468975586
particle	8192	2048	16384	1	5.509601074
particle	8192	2048	16384	1	5.55432373
particle	8192	2048	16384	1	5.581034668
particle	8192	4096	16384	1	5.510701172
particle	8192	4096	16384	1	5.523044922
particle	8192	4096	16384	1	5.49339209
particle	8192	8192	16384	1	5.451329102000001
particle	8192	8192	16384	1	5.457040039000001
particle	8192	8192	16384	1	5.392037109000001
particle	8192	16384	16384	1	4.952009277
particle	8192	16384	16384	1	4.9065
particle	8192	16384	16384	1	5.0700073240000005
particle	8192	32768	16384	1	4.441022949
particle	8192	32768	16384	1	4.498947754
particle	8192	32768	16384	1	4.400419922
particle	8192	65536	16384	1	4.634943848
particle	8192	65536	16384	1	4.747753418
particle	8192	65536	16384	1	4.727883300999999
particle	8192	131072	16384	1	5.3022607420000005
particle	8192	131072	16384	1	5.366920897999999
particle	8192	131072	16384	1	5.256095703
particle	8192	262144	16384	1	6.422495605
particle	8192	262144	16384	1	6.474342285
particle	8192	262144	16384	1	6.485158691
particle	8192	524288	16384	1	8.609788086
particle	8192	524288	16384	1	8.591649413999999
particle	8192	524288	16384	1	8.611530273
particle	16384	256	16384	1	5.259831543000001
particle	16384	256	16384	1	5.361693848
particle	16384	256	16384	1	5.360969238000001
particle	16384	512	16384	1	5.494643066
particle	16384	512	16384	1	5.390562988000001
particle	16384	512	16384	1	5.483425293
particle	16384	1024	16384	1	6.390023438
particle	16384	1024	16384	1	6.38448584
particle	16384	1024	16384	1	6.441229004
particle	16384	2048	16384	1	6.315347168000001
particle	16384	2048	16384	1	6.320267090000001
particle	16384	2048	16384	1	6.298204102000001
particle	16384	4096	16384	1	6.115493164
particle	16384	4096	16384	1	6.070732909999999
particle	16384	4096	16384	1	6.072531738
particle	16384	8192	16384	1	5.888493164000001
particle	16384	8192	16384	1	5.87160498
particle	16384	8192	16384	1	5.909584473
particle	16384	16384	16384	1	5.576442383
particle	16384	16384	16384	1	5.537116211
particle	16384	16384	16384	1	5.6399658200000005
particle	16384	32768	16384	1	4.7001787109999995
particle	16384	32768	16384	1	4.720903320000001
particle	16384	32768	16384	1	4.711713379
particle	16384	65536	16384	1	4.797584473
particle	16384	65536	16384	1	4.798123047
particle	16384	65536	16384	1	4.814908203
particle	16384	131072	16384	1	5.6106669920000005
particle	16384	131072	16384	1	5.577387207
particle	16384	131072	16384	1	5.597136719
particle	16384	262144	16384	1	6.832587401999999
particle	16384	262144	16384	1	6.827602539000001
particle	16384	262144	16384	1	6.828670898
particle	16384	524288	16384	1	9.703105469
particle	16384	524288	16384	1	9.713194336
particle	16384	524288	16384	1	9.799124023000001
particle	32768	256	16384	1	6.064851561999999
particle	32768	256	16384	1	6.119078125
particle	32768	256	16384	1	6.132389647999999
particle	32768	512	16384	1	6.49241748
particle	32768	512	16384	1	6.473522461
particle	32768	512	16384	1	6.490901855
particle	32768	1024	16384	1	8.155796875
particle	32768	1024	16384	1	8.108553223000001
particle	32768	1024	16384	1	8.068805664000001
particle	32768	2048	16384	1	8.050454102
particle	32768	2048	16384	1	8.035559081999999
particle	32768	2048	16384	1	7.990694336
particle	32768	4096	16384	1	7.831010254000001
particle	32768	4096	16384	1	7.794168945
particle	32768	4096	16384	1	7.745679199
particle	32768	8192	16384	1	7.500044922
particle	32768	8192	16384	1	7.503745117
particle	32768	8192	16384	1	7.476901855
particle	32768	16384	16384	1	6.687849609000001
particle	32768	16384	16384	1	6.809030762
particle	32768	16384	16384	1	6.797563965
particle	32768	32768	16384	1	6.087416504
particle	32768	32768	16384	1	5.98348584
particle	32768	32768	16384	1	6.052377441
particle	32768	65536	16384	1	5.316092772999999
particle	32768	65536	16384	1	5.235331543
particle	32768	65536	16384	1	5.372035156
particle	32768	131072	16384	1	6.213848633
particle	32768	131072	16384	1	6.2560664059999995
particle	32768	131072	16384	1	6.203528809000001
particle	32768	262144	16384	1	8.156930664
particle	32768	262144	16384	1	8.141572754
particle	32768	262144	16384	1	8.156189453
particle	32768	524288	16384	1	13.431771484
particle	32768	524288	16384	1	13.427978516
particle	32768	524288	16384	1	13.428756836000002
particle	65536	256	16384	1	7.927613281
particle	65536	256	16384	1	7.974785645
particle	65536	256	16384	1	8.008386719
particle	65536	512	16384	1	8.49165332
particle	65536	512	16384	1	8.501556640999999
particle	65536	512	16384	1	8.547077148
particle	65536	1024	16384	1	11.923568359
particle	65536	1024	16384	1	11.947756836
particle	65536	1024	16384	1	11.920149413999999
particle	65536	2048	16384	1	11.90146875
particle	65536	2048	16384	1	11.89372168
particle	65536	2048	16384	1	11.875336914
particle	65536	4096	16384	1	11.778033203000001
particle	65536	4096	16384	1	11.740206055
particle	65536	4096	16384	1	11.766895508
particle	65536	8192	16384	1	11.37103125
particle	65536	8192	16384	1	11.424461914
particle	65536	8192	16384	1	11.360058594
particle	65536	16384	16384	1	10.659874023
particle	65536	16384	16384	1	10.692301758
particle	65536	16384	16384	1	10.634199219
particle	65536	32768	16384	1	11.19
particle	65536	32768	16384	1	11.206302734000001
particle	65536	32768	16384	1	11.244974609000002
particle	65536	65536	16384	1	7.865377929999999
particle	65536	65536	16384	1	7.8941005859999995
particle	65536	65536	16384	1	7.836349609000001
particle	65536	131072	16384	1	7.6441708980000005
particle	65536	131072	16384	1	7.682783691
particle	65536	131072	16384	1	7.6739951170000005
particle	65536	262144	16384	1	11.090725586000001
particle	65536	262144	16384	1	11.180780273
particle	65536	262144	16384	1	11.09428418
particle	65536	524288	16384	1	22.477691406
particle	65536	524288	16384	1	22.374226562
particle	65536	524288	16384	1	22.299005859
particle	131072	256	16384	1	13.576866211000002
particle	131072	256	16384	1	13.492628906
particle	131072	256	16384	1	13.553829102000002
particle	131072	512	16384	1	14.713457031
particle	131072	512	16384	1	14.710669922
particle	131072	512	16384	1	14.736613281
particle	131072	1024	16384	1	22.299605469
particle	131072	1024	16384	1	22.310957031
particle	131072	1024	16384	1	22.276701172
particle	131072	2048	16384	1	20.998882812
particle	131072	2048	16384	1	20.982814453
particle	131072	2048	16384	1	20.969257812
particle	131072	4096	16384	1	20.128171875
particle	131072	4096	16384	1	20.035865234
particle	131072	4096	16384	1	20.054914061999998
particle	131072	8192	16384	1	19.511238281
particle	131072	8192	16384	1	19.4555625
particle	131072	8192	16384	1	19.41325
particle	131072	16384	16384	1	18.529523438000002
particle	131072	16384	16384	1	18.496240234000002
particle	131072	16384	16384	1	18.596890625
particle	131072	32768	16384	1	23.615351562
particle	131072	32768	16384	1	23.512306641
particle	131072	32768	16384	1	23.571490234000002
particle	131072	65536	16384	1	26.013359375
particle	131072	65536	16384	1	26.11540625
particle	131072	65536	16384	1	26.139042969
particle	131072	131072	16384	1	13.737852538999999
particle	131072	131072	16384	1	13.831888672
particle	131072	131072	16384	1	13.701543945
particle	131072	262144	16384	1	16.839828125
particle	131072	262144	16384	1	16.838238281000002
particle	131072	262144	16384	1	16.807076172000002
particle	131072	524288	16384	1	44.160554688
particle	131072	524288	16384	1	44.17371875
particle	131072	524288	16384	1	44.073828125
particle	262144	256	16384	1	24.573039062
particle	262144	256	16384	1	24.454269531
particle	262144	256	16384	1	24.505484375
particle	262144	512	16384	1	27.479419922000005
particle	262144	512	16384	1	27.448746093999997
particle	262144	512	16384	1	27.497691406
particle	262144	1024	16384	1	46.224140625
particle	262144	1024	16384	1	46.203609375
particle	262144	1024	16384	1	46.14446875
particle	262144	2048	16384	1	45.347546875
particle	262144	2048	16384	1	45.406261719
particle	262144	2048	16384	1	45.29584375
particle	262144	4096	16384	1	43.890832030999995
particle	262144	4096	16384	1	43.993789062000005
particle	262144	4096	16384	1	43.962726562
particle	262144	8192	16384	1	42.451035155999996
particle	262144	8192	16384	1	42.404097656
particle	262144	8192	16384	1	42.476695312000004
particle	262144	16384	16384	1	40.499921875
particle	262144	16384	16384	1	40.56428125
particle	262144	16384	16384	1	40.496871094
particle	262144	32768	16384	1	50.3714375
particle	262144	32768	16384	1	50.199144530999995
particle	262144	32768	16384	1	50.244640625
particle	262144	65536	16384	1	65.661921875
particle	262144	65536	16384	1	65.584414062
particle	262144	65536	16384	1	65.656476562
particle	262144	131072	16384	1	101.34089843800001
particle	262144	131072	16384	1	101.398054688
particle	262144	131072	16384	1	101.39615625
particle	262144	262144	16384	1	26.363988281
particle	262144	262144	16384	1	26.375947266
particle	262144	262144	16384	1	26.456345703
particle	262144	524288	16384	1	79.205625
particle	262144	524288	16384	1	79.083515625
particle	262144	524288	16384	1	79.11275
particle	524288	256	16384	1	45.653882812000006
particle	524288	256	16384	1	45.662132812
particle	524288	256	16384	1	45.661667969
particle	524288	512	16384	1	54.097839844000006
particle	524288	512	16384	1	54.10075
particle	524288	512	16384	1	54.18300781200001
particle	524288	1024	16384	1	98.081710938
particle	524288	1024	16384	1	98.14646875
particle	524288	1024	16384	1	98.131476562
particle	524288	2048	16384	1	100.123929688
particle	524288	2048	16384	1	100.106273438
particle	524288	2048	16384	1	100.1190625
particle	524288	4096	16384	1	98.814578125
particle	524288	4096	16384	1	98.758578125
particle	524288	4096	16384	1	98.69300781199999
particle	524288	8192	16384	1	99.83940625
particle	524288	8192	16384	1	99.961390625
particle	524288	8192	16384	1	99.862085938
particle	524288	16384	16384	1	120.11224218800002
particle	524288	16384	16384	1	119.98083593800001
particle	524288	16384	16384	1	120.07625781199998
particle	524288	32768	16384	1	217.982609375
particle	524288	32768	16384	1	217.970359375
particle	524288	32768	16384	1	218.05153125
particle	524288	65536	16384	1	365.69153125
particle	524288	65536	16384	1	365.554125
particle	524288	65536	16384	1	365.5075625
particle	524288	131072	16384	1	555.193375
particle	524288	131072	16384	1	555.3193125
particle	524288	131072	16384	1	555.2135625
particle	524288	262144	16384	1	425.3821875
particle	524288	262144	16384	1	425.35625
particle	524288	262144	16384	1	425.31471875
particle	524288	524288	16384	1	68.979609375
particle	524288	524288	16384	1	68.985046875
particle	524288	524288	16384	1	69.00432031199999
particle	256	256	16384	3	4.466171386999999
particle	256	256	16384	3	4.43485498
particle	256	256	16384	3	4.469708496
particle	256	512	16384	3	4.5052441409999995
particle	256	512	16384	3	4.5606357420000005
particle	256	512	16384	3	4.484134277
particle	256	1024	16384	3	4.613932129
particle	256	1024	16384	3	4.577304199
particle	256	1024	16384	3	4.588666504
particle	256	2048	16384	3	4.602508789000001
particle	256	2048	16384	3	4.653052734000001
particle	256	2048	16384	3	4.64265918
particle	256	4096	16384	3	4.493626953
particle	256	4096	16384	3	4.503693848
particle	256	4096	16384	3	4.576461426
particle	256	8192	16384	3	4.163253906
particle	256	8192	16384	3	4.3225439450000005
particle	256	8192	16384	3	4.26427002
particle	256	16384	16384	3	4.156036133
particle	256	16384	16384	3	4.2368129880000005
particle	256	16384	16384	3	4.231808105
particle	256	32768	16384	3	4.365939941
particle	256	32768	16384	3	4.248040527
particle	256	32768	16384	3	4.226803711
particle	256	65536	16384	3	4.4741928710000005
particle	256	65536	16384	3	4.432016113
particle	256	65536	16384	3	4.405155762
particle	256	131072	16384	3	4.902354004
particle	256	131072	16384	3	4.918943848
particle	256	131072	16384	3	4.920880859
particle	256	262144	16384	3	5.578265625
particle	256	262144	16384	3	5.618763672
particle	256	262144	16384	3	5.65388623
particle	256	524288	16384	3	7.0303125
particle	256	524288	16384	3	7.00834668
particle	256	524288	16384	3	6.99517041
particle	512	256	16384	3	4.49419873
particle	512	256	16384	3	4.497579102
particle	512	256	16384	3	4.528627440999999
particle	512	512	16384	3	4.69891748
particle	512	512	16384	3	4.683306152
particle	512	512	16384	3	4.609616699
particle	512	1024	16384	3	4.787268065999999
particle	512	1024	16384	3	4.7292910159999995
particle	512	1024	16384	3	4.841543945000001
particle	512	2048	16384	3	4.679424805
particle	512	2048	16384	3	4.765550781
particle	512	2048	16384	3	4.680929688
particle	512	4096	16384	3	4.822635742
particle	512	4096	16384	3	4.7436005859999995
particle	512	4096	16384	3	4.651327637
particle	512	8192	16384	3	4.288535645
particle	512	8192	16384	3	4.3354887699999995
particle	512	8192	16384	3	4.318907227
particle	512	16384	16384	3	4.234487305
particle	512	16384	16384	3	4.2676538090000005
particle	512	16384	16384	3	4.28590918
particle	512	32768	16384	3	4.257744140999999
particle	512	32768	16384	3	4.356873047
particle	512	32768	16384	3	4.465855469
particle	512	65536	16384	3	4.475882812
particle	512	65536	16384	3	4.352557129
particle	512	65536	16384	3	4.479381836
particle	512	131072	16384	3	4.974060547
particle	512	131072	16384	3	5.101529297
particle	512	131072	16384	3	4.90452002
particle	512	262144	16384	3	5.667710938
particle	512	262144	16384	3	5.784262206999999
particle	512	262144	16384	3	5.664579102
particle	512	524288	16384	3	7.116578125
particle	512	524288	16384	3	7.059476562
particle	512	524288	16384	3	7.1578940430000015
particle	1024	256	16384	3	4.676611328
particle	1024	256	16384	3	4.620395508
particle	1024	256	16384	3	4.713910645
particle	1024	512	16384	3	4.791266113000001
particle	1024	512	16384	3	4.782818848
particle	1024	512	16384	3	4.828407715
particle	1024	1024	16384	3	4.978559570000001
particle	1024	1024	16384	3	4.876551758
particle	1024	1024	16384	3	4.9248623049999996
particle	1024	2048	16384	3	4.954279785
particle	1024	2048	16384	3	5.1535996090000005
particle	1024	2048	16384	3	4.9185659180000005
particle	1024	4096	16384	3	4.669083007999999
particle	1024	4096	16384	3	4.733962890999999
particle	1024	4096	16384	3	4.713873534999999
particle	1024	8192	16384	3	4.572359375
particle	1024	8192	16384	3	4.507397460999999
particle	1024	8192	16384	3	4.510990723
particle	1024	16384	16384	3	4.311802246
particle	1024	16384	16384	3	4.371829102
particle	1024	16384	16384	3	4.330268555
particle	1024	32768	16384	3	4.367933594
particle	1024	32768	16384	3	4.476698242
particle	1024	32768	16384	3	4.360435059
particle	1024	65536	16384	3	4.456991210999999
particle	1024	65536	16384	3	4.473053223
particle	1024	65536	16384	3	4.51327832
particle	1024	131072	16384	3	5.169117188
particle	1024	131072	16384	3	5.045414062
particle	1024	131072	16384	3	5.075830078
particle	1024	262144	16384	3	6.0043911130000005
particle	1024	262144	16384	3	5.970832031
particle	1024	262144	16384	3	5.953509277
particle	1024	524288	16384	3	7.814572265999999
particle	1024	524288	16384	3	7.780366211
particle	1024	524288	16384	3	7.772361328
particle	2048	256	16384	3	4.846731934
particle	2048	256	16384	3	4.8023618159999995
particle	2048	256	16384	3	4.7526064450000005
particle	2048	512	16384	3	4.997584960999999
particle	2048	512	16384	3	4.997680176
particle	2048	512	16384	3	4.940167969
particle	2048	1024	16384	3	5.0513310549999995
particle	2048	1024	16384	3	5.1667309569999995
particle	2048	1024	16384	3	5.137875
particle	2048	2048	16384	3	5.234931152
particle	2048	2048	16384	3	5.159620605
particle	2048	2048	16384	3	5.092103515999999
particle	2048	4096	16384	3	5.011114257999999
particle	2048	4096	16384	3	5.069415039000001
particle	2048	4096	16384	3	4.971399902
particle	2048	8192	16384	3	4.691818848
particle	2048	8192	16384	3	4.683387695
particle	2048	8192	16384	3	4.649733886999999
particle	2048	16384	16384	3	4.382580566
particle	2048	16384	16384	3	4.4349086909999995
particle	2048	16384	16384	3	4.302182129
particle	2048	32768	16384	3	4.401285645
particle	2048	32768	16384	3	4.377064453
particle	2048	32768	16384	3	4.367682128999999
particle	2048	65536	16384	3	4.584882812
particle	2048	65536	16384	3	4.64522168
particle	2048	65536	16384	3	4.5227001950000005
particle	2048	131072	16384	3	5.161696777
particle	2048	131072	16384	3	5.0924541020000005
particle	2048	131072	16384	3	5.17037793
particle	2048	262144	16384	3	6.197144043000001
particle	2048	262144	16384	3	6.16628418
particle	2048	262144	16384	3	6.149197265999999
particle	2048	524288	16384	3	7.999608887
particle	2048	524288	16384	3	8.008771484
particle	2048	524288	16384	3	8.055693359000001
particle	4096	256	16384	3	4.896195801
particle	4096	256	16384	3	4.91880127
particle	4096	256	16384	3	4.959600586
particle	4096	512	16384	3	5.008108397999999
particle	4096	512	16384	3	4.97973291
particle	4096	512	16384	3	5.007577637
particle	4096	1024	16384	3	5.2874125979999995
particle	4096	1024	16384	3	5.2818378909999995
particle	4096	1024	16384	3	5.310522949
particle	4096	2048	16384	3	5.258708007999999
particle	4096	2048	16384	3	5.290951659999999
particle	4096	2048	16384	3	5.35196582
particle	4096	4096	16384	3	5.253840331999999
particle	4096	4096	16384	3	5.246005371
particle	4096	4096	16384	3	5.243938965
particle	4096	8192	16384	3	4.927123047
particle	4096	8192	16384	3	5.030154785
particle	4096	8192	16384	3	5.086088867
particle	4096	16384	16384	3	4.530310547
particle	4096	16384	16384	3	4.538306640999999
particle	4096	16384	16384	3	4.566759765999999
particle	4096	32768	16384	3	4.445081054999999
particle	4096	32768	16384	3	4.4486196289999995
particle	4096	32768	16384	3	4.457327147999999
particle	4096	65536	16384	3	4.55686377
particle	4096	65536	16384	3	4.485883789000001
particle	4096	65536	16384	3	4.6228818359999995
particle	4096	131072	16384	3	5.271755859000001
particle	4096	131072	16384	3	5.291342285
particle	4096	131072	16384	3	5.287477539
particle	4096	262144	16384	3	6.357819824
particle	4096	262144	16384	3	6.354957031
particle	4096	262144	16384	3	6.263845703
particle	4096	524288	16384	3	8.275520508
particle	4096	524288	16384	3	8.2576875
particle	4096	524288	16384	3	8.267238281
particle	8192	256	16384	3	4.9846953119999995
particle	8192	256	16384	3	5.056742188
particle	8192	256	16384	3	5.101581055
particle	8192	512	16384	3	5.01098584
particle	8192	512	16384	3	5.100952147999999
particle	8192	512	16384	3	5.110171386999999
particle	8192	1024	16384	3	5.54348291
particle	8192	1024	16384	3	5.47133252
particle	8192	1024	16384	3	5.5165058590000005
particle	8192	2048	16384	3	5.485421387
particle	8192	2048	16384	3	5.494209960999999
particle	8192	2048	16384	3	5.499229004
particle	8192	4096	16384	3	5.548141113000001
particle	8192	4096	16384	3	5.536940918
particle	8192	4096	16384	3	5.477300781
particle	8192	8192	16384	3	5.423194824
particle	8192	8192	16384	3	5.342392578
particle	8192	8192	16384	3	5.309204102000001
particle	8192	16384	16384	3	4.914933594
particle	8192	16384	16384	3	4.982979004
particle	8192	16384	16384	3	4.897945801
particle	8192	32768	16384	3	4.511970703
particle	8192	32768	16384	3	4.633953613000001
particle	8192	32768	16384	3	4.536849121
particle	8192	65536	16384	3	4.688319335999999
particle	8192	65536	16384	3	4.654566895
particle	8192	65536	16384	3	4.6499379880000005
particle	8192	131072	16384	3	5.302674805
particle	8192	131072	16384	3	5.372546386999999
particle	8192	131072	16384	3	5.368839844
particle	8192	262144	16384	3	6.4406005859999995
particle	8192	262144	16384	3	6.480530272999999
particle	8192	262144	16384	3	6.498709473
particle	8192	524288	16384	3	8.616150391
particle	8192	524288	16384	3	8.736109375
particle	8192	524288	16384	3	8.808364258
particle	16384	256	16384	3	5.294672363000001
particle	16384	256	16384	3	5.404856934000001
particle	16384	256	16384	3	5.369697265999999
particle	16384	512	16384	3	5.568900879
particle	16384	512	16384	3	5.5220693359999995
particle	16384	512	16384	3	5.5209394529999996
particle	16384	1024	16384	3	6.322613281
particle	16384	1024	16384	3	6.299604004
particle	16384	1024	16384	3	6.361715820000001
particle	16384	2048	16384	3	6.419040527
particle	16384	2048	16384	3	6.309317871
particle	16384	2048	16384	3	6.347224609
particle	16384	4096	16384	3	6.1697539059999995
particle	16384	4096	16384	3	6.113166992
particle	16384	4096	16384	3	6.227258301
particle	16384	8192	16384	3	5.848699707
particle	16384	8192	16384	3	5.800760254
particle	16384	8192	16384	3	5.829623047
particle	16384	16384	16384	3	5.461066406
particle	16384	16384	16384	3	5.558695801
particle	16384	16384	16384	3	5.566328125
particle	16384	32768	16384	3	4.858460938
particle	16384	32768	16384	3	4.837559570000001
particle	16384	32768	16384	3	4.797348145
particle	16384	65536	16384	3	4.867940918
particle	16384	65536	16384	3	4.823024902
particle	16384	65536	16384	3	4.8533305659999995
particle	16384	131072	16384	3	5.680656738000001
particle	16384	131072	16384	3	5.566677246
particle	16384	131072	16384	3	5.637311522999999
particle	16384	262144	16384	3	6.801602539
particle	16384	262144	16384	3	6.862365723000001
particle	16384	262144	16384	3	6.826116698999999
particle	16384	524288	16384	3	9.660849609000001
particle	16384	524288	16384	3	9.733241211000001
particle	16384	524288	16384	3	9.742474609
particle	32768	256	16384	3	6.174219238000001
particle	32768	256	16384	3	6.069702147999999
particle	32768	256	16384	3	6.177791992
particle	32768	512	16384	3	6.395947265999999
particle	32768	512	16384	3	6.410612305
particle	32768	512	16384	3	6.468647461
particle	32768	1024	16384	3	8.130187988
particle	32768	1024	16384	3	8.108256348000001
particle	32768	1024	16384	3	8.082307617
particle	32768	2048	16384	3	8.124609375
particle	32768	2048	16384	3	8.117938965
particle	32768	2048	16384	3	8.102239745999999
particle	32768	4096	16384	3	7.8247084959999995
particle	32768	4096	16384	3	7.8676772459999995
particle	32768	4096	16384	3	7.908066406
particle	32768	8192	16384	3	7.422120605
particle	32768	8192	16384	3	7.5353413090000005
particle	32768	8192	16384	3	7.451282227
particle	32768	16384	16384	3	6.814687987999999
particle	32768	16384	16384	3	6.7900727540000005
particle	32768	16384	16384	3	6.722370605
particle	32768	32768	16384	3	6.018359863000001
particle	32768	32768	16384	3	6.016949219
particle	32768	32768	16384	3	5.987094727000001
particle	32768	65536	16384	3	5.236285156
particle	32768	65536	16384	3	5.333335938
particle	32768	65536	16384	3	5.295995605
particle	32768	131072	16384	3	6.199817382999999
particle	32768	131072	16384	3	6.26572998
particle	32768	131072	16384	3	6.220566895
particle	32768	262144	16384	3	8.174067871
particle	32768	262144	16384	3	8.111854004000001
particle	32768	262144	16384	3	8.193229492
particle	32768	524288	16384	3	13.333802734
particle	32768	524288	16384	3	13.393405273
particle	32768	524288	16384	3	13.367631836000001
particle	65536	256	16384	3	7.92895752
particle	65536	256	16384	3	7.9252895510000005
particle	65536	256	16384	3	7.949249023
particle	65536	512	16384	3	8.538227539
particle	65536	512	16384	3	8.507393555
particle	65536	512	16384	3	8.518267578000001
particle	65536	1024	16384	3	11.851958984000001
particle	65536	1024	16384	3	11.867354492
particle	65536	1024	16384	3	11.791945312
particle	65536	2048	16384	3	11.982487305000001
particle	65536	2048	16384	3	11.909219727
particle	65536	2048	16384	3	11.931588867
particle	65536	4096	16384	3	11.777327148
particle	65536	4096	16384	3	11.830494140999999
particle	65536	4096	16384	3	11.74003125
particle	65536	8192	16384	3	11.421516602
particle	65536	8192	16384	3	11.31003418
particle	65536	8192	16384	3	11.377316406
particle	65536	16384	16384	3	10.687960938
particle	65536	16384	16384	3	10.562063476999999
particle	65536	16384	16384	3	10.647167969
particle	65536	32768	16384	3	11.230858398
particle	65536	32768	16384	3	11.316051758
particle	65536	32768	16384	3	11.199499023
particle	65536	65536	16384	3	7.920122559
particle	65536	65536	16384	3	7.813331055
particle	65536	65536	16384	3	7.805916992
particle	65536	131072	16384	3	7.653154297
particle	65536	131072	16384	3	7.522648437999999
particle	65536	131072	16384	3	7.58586377
particle	65536	262144	16384	3	11.105708984000001
particle	65536	262144	16384	3	11.071120117
particle	65536	262144	16384	3	11.141939453
particle	65536	524288	16384	3	22.430125
particle	65536	524288	16384	3	22.353851562
particle	65536	524288	16384	3	22.354199218999998
particle	131072	256	16384	3	13.548683594
particle	131072	256	16384	3	13.571394531
particle	131072	256	16384	3	13.580044921999999
particle	131072	512	16384	3	14.886190430000001
particle	131072	512	16384	3	14.883850586000003
particle	131072	512	16384	3	14.837238281
particle	131072	1024	16384	3	22.218382812
particle	131072	1024	16384	3	22.162933594
particle	131072	1024	16384	3	22.143761718999997
particle	131072	2048	16384	3	21.108873047
particle	131072	2048	16384	3	21.160742188
particle	131072	2048	16384	3	21.109619141
particle	131072	4096	16384	3	20.255650391
particle	131072	4096	16384	3	20.262494140999998
particle	131072	4096	16384	3	20.35834375
particle	131072	8192	16384	3	19.489541016
particle	131072	8192	16384	3	19.458492188
particle	131072	8192	16384	3	19.49284375
particle	131072	16384	16384	3	18.575613281000003
particle	131072	16384	16384	3	18.621953125
particle	131072	16384	16384	3	18.580052734000002
particle	131072	32768	16384	3	23.496921875
particle	131072	32768	16384	3	23.576824219
particle	131072	32768	16384	3	23.556869141
particle	131072	65536	16384	3	26.189443359000002
particle	131072	65536	16384	3	26.092339843999998
particle	131072	65536	16384	3	26.106998047
particle	131072	131072	16384	3	13.734997069999999
particle	131072	131072	16384	3	13.786554688
particle	131072	131072	16384	3	13.756311522999999
particle	131072	262144	16384	3	16.903791016
particle	131072	262144	16384	3	16.852574218999997
particle	131072	262144	16384	3	16.781496093999998
particle	131072	524288	16384	3	44.339121094
particle	131072	524288	16384	3	44.269507812
particle	131072	524288	16384	3	44.318683594
particle	262144	256	16384	3	24.747523438
particle	262144	256	16384	3	24.617638672
particle	262144	256	16384	3	24.711859375
particle	262144	512	16384	3	27.732742188
particle	262144	512	16384	3	27.714621093999998
particle	262144	512	16384	3	27.726728516
particle	262144	1024	16384	3	46.617554688
particle	262144	1024	16384	3	46.672230469
particle	262144	1024	16384	3	46.686300781
particle	262144	2048	16384	3	45.042871094
particle	262144	2048	16384	3	45.137023438
particle	262144	2048	16384	3	45.0199375
particle	262144	4096	16384	3	44.238996094
particle	262144	4096	16384	3	44.215074219
particle	262144	4096	16384	3	44.298636719
particle	262144	8192	16384	3	42.510710937999995
particle	262144	8192	16384	3	42.490480469000005
particle	262144	8192	16384	3	42.543054688
particle	262144	16384	16384	3	40.467464844
particle	262144	16384	16384	3	40.462070312
particle	262144	16384	16384	3	40.498652344
particle	262144	32768	16384	3	50.141
particle	262144	32768	16384	3	50.16928125
particle	262144	32768	16384	3	50.189191406
particle	262144	65536	16384	3	65.45822656200001
particle	262144	65536	16384	3	65.448054688
particle	262144	65536	16384	3	65.50565625
particle	262144	131072	16384	3	101.497820312
particle	262144	131072	16384	3	101.4476875
particle	262144	131072	16384	3	101.44715625
particle	262144	262144	16384	3	26.423998047
particle	262144	262144	16384	3	26.525220703
particle	262144	262144	16384	3	26.471578125
particle	262144	524288	16384	3	79.177359375
particle	262144	524288	16384	3	79.12303125
particle	262144	524288	16384	3	79.12534375
particle	524288	256	16384	3	45.836089844
particle	524288	256	16384	3	45.870378906
particle	524288	256	16384	3	45.798519531
particle	524288	512	16384	3	54.67085546900001
particle	524288	512	16384	3	54.701527344000006
particle	524288	512	16384	3	54.79920703099999
particle	524288	1024	16384	3	98.896320312
particle	524288	1024	16384	3	98.877546875
particle	524288	1024	16384	3	98.859515625
particle	524288	2048	16384	3	99.91169531199999
particle	524288	2048	16384	3	99.900984375
particle	524288	2048	16384	3	100.003265625
particle	524288	4096	16384	3	98.737257812
particle	524288	4096	16384	3	98.705359375
particle	524288	4096	16384	3	98.720023438
particle	524288	8192	16384	3	99.95875
particle	524288	8192	16384	3	99.98110156199999
particle	524288	8192	16384	3	99.971421875
particle	524288	16384	16384	3	119.85007031199999
particle	524288	16384	16384	3	119.98386718800002
particle	524288	16384	16384	3	119.90044531199999
particle	524288	32768	16384	3	217.661625
particle	524288	32768	16384	3	217.643421875
particle	524288	32768	16384	3	217.598140625
particle	524288	65536	16384	3	364.6595625
particle	524288	65536	16384	3	364.288375
particle	524288	65536	16384	3	364.62209375
particle	524288	131072	16384	3	555.7550625
particle	524288	131072	16384	3	555.641125
particle	524288	131072	16384	3	555.7054375
particle	524288	262144	16384	3	422.9833125
particle	524288	262144	16384	3	423.116875
particle	524288	262144	16384	3	423.60375
particle	524288	524288	16384	3	68.226054688
particle	524288	524288	16384	3	68.26171093800001
particle	524288	524288	16384	3	68.36391406199999
montecarlo	256	256	16384	0	0.052780033
montecarlo	256	256	16384	0	0.053158912999999995
montecarlo	256	256	16384	0	0.05294899399999999
montecarlo	256	512	16384	0	0.07232511900000001
montecarlo	256	512	16384	0	0.072681473
montecarlo	256	512	16384	0	0.072525826
montecarlo	256	1024	16384	0	0.111234047
montecarlo	256	1024	16384	0	0.11034828899999999
montecarlo	256	1024	16384	0	0.110537727
montecarlo	256	2048	16384	0	0.179225601
montecarlo	256	2048	16384	0	0.17829887400000002
montecarlo	256	2048	16384	0	0.17828044099999998
montecarlo	256	4096	16384	0	0.31620709199999997
montecarlo	256	4096	16384	0	0.31439666699999996
montecarlo	256	4096	16384	0	0.316397583
montecarlo	256	8192	16384	0	0.588513306
montecarlo	256	8192	16384	0	0.588892151
montecarlo	256	8192	16384	0	0.5843875730000001
montecarlo	256	16384	16384	0	1.131460571
montecarlo	256	16384	16384	0	1.131719727
montecarlo	256	16384	16384	0	1.127214111
montecarlo	256	32768	16384	0	2.2135463870000005
montecarlo	256	32768	16384	0	2.214422852
montecarlo	256	32768	16384	0	2.215689941
montecarlo	256	65536	16384	0	5.829415527
montecarlo	256	65536	16384	0	5.826836426
montecarlo	256	65536	16384	0	5.834694335999999
montecarlo	256	131072	16384	0	15.325505859000002
montecarlo	256	131072	16384	0	15.339
montecarlo	256	131072	16384	0	15.323762695
montecarlo	256	262144	16384	0	43.784722656
montecarlo	256	262144	16384	0	43.791859375
montecarlo	256	262144	16384	0	43.795722655999995
montecarlo	256	524288	16384	0	144.14353125
montecarlo	256	524288	16384	0	144.49075
montecarlo	256	524288	16384	0	142.30965625
montecarlo	512	256	16384	0	0.07232614100000001
montecarlo	512	256	16384	0	0.07381401800000001
montecarlo	512	256	16384	0	0.072165375
montecarlo	512	512	16384	0	0.087417854
montecarlo	512	512	16384	0	0.087751678
montecarlo	512	512	16384	0	0.088167427
montecarlo	512	1024	16384	0	0.133352448
montecarlo	512	1024	16384	0	0.133352448
montecarlo	512	1024	16384	0	0.132349945
montecarlo	512	2048	16384	0	0.20137676999999998
montecarlo	512	2048	16384	0	0.201299973
montecarlo	512	2048	16384	0	0.20295373500000002
montecarlo	512	4096	16384	0	0.341924866
montecarlo	512	4096	16384	0	0.35192627000000004
montecarlo	512	4096	16384	0	0.339775482
montecarlo	512	8192	16384	0	0.6187335820000001
montecarlo	512	8192	16384	0	0.618627075
montecarlo	512	8192	16384	0	0.614944763
montecarlo	512	16384	16384	0	1.1696568600000001
montecarlo	512	16384	16384	0	1.160405029
montecarlo	512	16384	16384	0	1.16596936
montecarlo	512	32768	16384	0	2.271052002
montecarlo	512	32768	16384	0	2.294644043
montecarlo	512	32768	16384	0	2.2698486329999996
montecarlo	512	65536	16384	0	5.904987793
montecarlo	512	65536	16384	0	5.922250488
montecarlo	512	65536	16384	0	5.925696777
montecarlo	512	131072	16384	0	15.505092772999998
montecarlo	512	131072	16384	0	15.506064453
montecarlo	512	131072	16384	0	15.460108398
montecarlo	512	262144	16384	0	44.128570312
montecarlo	512	262144	16384	0	44.127160155999995
montecarlo	512	262144	16384	0	44.143707031
montecarlo	512	524288	16384	0	144.008984375
montecarlo	512	524288	16384	0	144.363625
montecarlo	512	524288	16384	0	143.660703125
montecarlo	1024	256	16384	0	0.11023155200000001
montecarlo	1024	256	16384	0	0.11088998400000001
montecarlo	1024	256	16384	0	0.11020697800000001
montecarlo	1024	512	16384	0	0.13339238
montecarlo	1024	512	16384	0	0.13314047199999998
montecarlo	1024	512	16384	0	0.13681458999999999
montecarlo	1024	1024	16384	0	0.169745407
montecarlo	1024	1024	16384	0	0.169285629
montecarlo	1024	1024	16384	0	0.168281082
montecarlo	1024	2048	16384	0	0.255962112
montecarlo	1024	2048	16384	0	0.254163971
montecarlo	1024	2048	16384	0	0.254274567
montecarlo	1024	4096	16384	0	0.400222198
montecarlo	1024	4096	16384	0	0.402973694
montecarlo	1024	4096	16384	0	0.39787725799999996
montecarlo	1024	8192	16384	0	0.6869688110000001
montecarlo	1024	8192	16384	0	0.685389832
montecarlo	1024	8192	16384	0	0.6853591309999999
montecarlo	1024	16384	16384	0	1.2647301029999998
montecarlo	1024	16384	16384	0	1.266222046
montecarlo	1024	16384	16384	0	1.262879761
montecarlo	1024	32768	16384	0	2.418246582
montecarlo	1024	32768	16384	0	2.417721924
montecarlo	1024	32768	16384	0	2.403142822
montecarlo	1024	65536	16384	0	6.18076416
montecarlo	1024	65536	16384	0	6.180116699
montecarlo	1024	65536	16384	0	6.183614746
montecarlo	1024	131072	16384	0	15.997164062
montecarlo	1024	131072	16384	0	15.993578125
montecarlo	1024	131072	16384	0	16.000176758000002
montecarlo	1024	262144	16384	0	45.048863280999996
montecarlo	1024	262144	16384	0	45.015308594000004
montecarlo	1024	262144	16384	0	45.065800781
montecarlo	1024	524288	16384	0	145.495671875
montecarlo	1024	524288	16384	0	146.00284375
montecarlo	1024	524288	16384	0	145.197828125
montecarlo	2048	256	16384	0	0.17863781699999998
montecarlo	2048	256	16384	0	0.178633728
montecarlo	2048	256	16384	0	0.179272705
montecarlo	2048	512	16384	0	0.202296326
montecarlo	2048	512	16384	0	0.20256256100000003
montecarlo	2048	512	16384	0	0.202117126
montecarlo	2048	1024	16384	0	0.257607666
montecarlo	2048	1024	16384	0	0.254251007
montecarlo	2048	1024	16384	0	0.25419366499999996
montecarlo	2048	2048	16384	0	0.312460297
montecarlo	2048	2048	16384	0	0.31221350099999995
montecarlo	2048	2048	16384	0	0.314497009
montecarlo	2048	4096	16384	0	0.48442880199999994
montecarlo	2048	4096	16384	0	0.48188928200000003
montecarlo	2048	4096	16384	0	0.482299896
montecarlo	2048	8192	16384	0	0.7665490110000001
montecarlo	2048	8192	16384	0	0.7735818480000001
montecarlo	2048	8192	16384	0	0.773582825
montecarlo	2048	16384	16384	0	1.34519812
montecarlo	2048	16384	16384	0	1.349871582
montecarlo	2048	16384	16384	0	1.346171875
montecarlo	2048	32768	16384	0	2.502598877
montecarlo	2048	32768	16384	0	2.4995583499999996
montecarlo	2048	32768	16384	0	2.503302979
montecarlo	2048	65536	16384	0	6.278771973
montecarlo	2048	65536	16384	0	6.281709473
montecarlo	2048	65536	16384	0	6.279697754
montecarlo	2048	131072	16384	0	16.114253906
montecarlo	2048	131072	16384	0	16.160222656
montecarlo	2048	131072	16384	0	16.172808594
montecarlo	2048	262144	16384	0	45.24075
montecarlo	2048	262144	16384	0	45.275101562
montecarlo	2048	262144	16384	0	45.272601562000006
montecarlo	2048	524288	16384	0	146.54009375
montecarlo	2048	524288	16384	0	145.56815625
montecarlo	2048	524288	16384	0	146.083578125
montecarlo	4096	256	16384	0	0.31466394
montecarlo	4096	256	16384	0	0.314707977
montecarlo	4096	256	16384	0	0.31497934
montecarlo	4096	512	16384	0	0.338744324
montecarlo	4096	512	16384	0	0.34112203999999996
montecarlo	4096	512	16384	0	0.346373108
montecarlo	4096	1024	16384	0	0.399442932
montecarlo	4096	1024	16384	0	0.39927090499999995
montecarlo	4096	1024	16384	0	0.400530426
montecarlo	4096	2048	16384	0	0.48332391399999997
montecarlo	4096	2048	16384	0	0.47975732400000004
montecarlo	4096	2048	16384	0	0.479783936
montecarlo	4096	4096	16384	0	0.5984050900000001
montecarlo	4096	4096	16384	0	0.6044743650000001
montecarlo	4096	4096	16384	0	0.604582886
montecarlo	4096	8192	16384	0	0.9424148560000001
montecarlo	4096	8192	16384	0	0.941907959
montecarlo	4096	8192	16384	0	0.938279907
montecarlo	4096	16384	16384	0	1.5187630619999999
montecarlo	4096	16384	16384	0	1.514547241
montecarlo	4096	16384	16384	0	1.520314331
montecarlo	4096	32768	16384	0	2.671075439
montecarlo	4096	32768	16384	0	2.65865332
montecarlo	4096	32768	16384	0	2.671198975
montecarlo	4096	65536	16384	0	6.482775390999999
montecarlo	4096	65536	16384	0	6.455899414
montecarlo	4096	65536	16384	0	6.476734375
montecarlo	4096	131072	16384	0	16.494140625
montecarlo	4096	131072	16384	0	16.493304688
montecarlo	4096	131072	16384	0	16.482548828
montecarlo	4096	262144	16384	0	45.738980469000005
montecarlo	4096	262144	16384	0	45.728320312
montecarlo	4096	262144	16384	0	45.730640625
montecarlo	4096	524288	16384	0	146.896546875
montecarlo	4096	524288	16384	0	147.8816875
montecarlo	4096	524288	16384	0	146.622609375
montecarlo	8192	256	16384	0	0.5819688719999999
montecarlo	8192	256	16384	0	0.583267334
montecarlo	8192	256	16384	0	0.585100281
montecarlo	8192	512	16384	0	0.616768494
montecarlo	8192	512	16384	0	0.6132111210000001
montecarlo	8192	512	16384	0	0.616441833
montecarlo	8192	1024	16384	0	0.680364014
montecarlo	8192	1024	16384	0	0.685062134
montecarlo	8192	1024	16384	0	0.683690002
montecarlo	8192	2048	16384	0	0.772792297
montecarlo	8192	2048	16384	0	0.76884375
montecarlo	8192	2048	16384	0	0.771656677
montecarlo	8192	4096	16384	0	0.942738403
montecarlo	8192	4096	16384	0	0.9385441279999999
montecarlo	8192	4096	16384	0	0.939931641
montecarlo	8192	8192	16384	0	1.179970581
montecarlo	8192	8192	16384	0	1.1759799800000001
montecarlo	8192	8192	16384	0	1.1758663329999999
montecarlo	8192	16384	16384	0	1.849023438
montecarlo	8192	16384	16384	0	1.851137085
montecarlo	8192	16384	16384	0	1.854391235
montecarlo	8192	32768	16384	0	3.005313965
montecarlo	8192	32768	16384	0	3.0071259770000003
montecarlo	8192	32768	16384	0	2.994653076
montecarlo	8192	65536	16384	0	6.871976562
montecarlo	8192	65536	16384	0	6.911702148000001
montecarlo	8192	65536	16384	0	6.871598145
montecarlo	8192	131072	16384	0	17.111179688
montecarlo	8192	131072	16384	0	17.114357422
montecarlo	8192	131072	16384	0	17.113441406000003
montecarlo	8192	262144	16384	0	46.622722656
montecarlo	8192	262144	16384	0	46.643167969000004
montecarlo	8192	262144	16384	0	46.622792969
montecarlo	8192	524288	16384	0	147.89103125
montecarlo	8192	524288	16384	0	150.12053125
montecarlo	8192	524288	16384	0	147.908546875
montecarlo	16384	256	16384	0	1.1240489500000002
montecarlo	16384	256	16384	0	1.124184082
montecarlo	16384	256	16384	0	1.1241820070000001
montecarlo	16384	512	16384	0	1.166399536
montecarlo	16384	512	16384	0	1.166283813
montecarlo	16384	512	16384	0	1.161870361
montecarlo	16384	1024	16384	0	1.258405884
montecarlo	16384	1024	16384	0	1.26076001
montecarlo	16384	1024	16384	0	1.261664307
montecarlo	16384	2048	16384	0	1.342433228
montecarlo	16384	2048	16384	0	1.3462353519999999
montecarlo	16384	2048	16384	0	1.336305664
montecarlo	16384	4096	16384	0	1.5156469730000002
montecarlo	16384	4096	16384	0	1.517020142
montecarlo	16384	4096	16384	0	1.5154995119999999
montecarlo	16384	8192	16384	0	1.8434815670000002
montecarlo	16384	8192	16384	0	1.854766113
montecarlo	16384	8192	16384	0	1.850023926
montecarlo	16384	16384	16384	0	2.326212646
montecarlo	16384	16384	16384	0	2.3288666989999998
montecarlo	16384	16384	16384	0	2.3219897460000003
montecarlo	16384	32768	16384	0	3.680197754
montecarlo	16384	32768	16384	0	3.67879541
montecarlo	16384	32768	16384	0	3.680268311
montecarlo	16384	65536	16384	0	7.6605517579999995
montecarlo	16384	65536	16384	0	7.660237793000001
montecarlo	16384	65536	16384	0	7.667574706999999
montecarlo	16384	131072	16384	0	18.336515625
montecarlo	16384	131072	16384	0	18.402945312
montecarlo	16384	131072	16384	0	18.38721875
montecarlo	16384	262144	16384	0	48.422234375
montecarlo	16384	262144	16384	0	48.424621094
montecarlo	16384	262144	16384	0	48.331453125
montecarlo	16384	524288	16384	0	151.139265625
montecarlo	16384	524288	16384	0	152.677484375
montecarlo	16384	524288	16384	0	152.1708125
montecarlo	32768	256	16384	0	2.205748291
montecarlo	32768	256	16384	0	2.1962578120000003
montecarlo	32768	256	16384	0	2.2007919920000005
montecarlo	32768	512	16384	0	2.268649414
montecarlo	32768	512	16384	0	2.2635427249999998
montecarlo	32768	512	16384	0	2.248401855
montecarlo	32768	1024	16384	0	2.408266846
montecarlo	32768	1024	16384	0	2.398878662
montecarlo	32768	1024	16384	0	2.39352124
montecarlo	32768	2048	16384	0	2.494005127
montecarlo	32768	2048	16384	0	2.4939111329999997
montecarlo	32768	2048	16384	0	2.485732422
montecarlo	32768	4096	16384	0	2.6639584960000002
montecarlo	32768	4096	16384	0	2.6636667480000003
montecarlo	32768	4096	16384	0	2.6611557620000004
montecarlo	32768	8192	16384	0	3.0031289059999997
montecarlo	32768	8192	16384	0	2.9923234859999996
montecarlo	32768	8192	16384	0	2.992700439
montecarlo	32768	16384	16384	0	3.681561523
montecarlo	32768	16384	16384	0	3.6814172359999997
montecarlo	32768	16384	16384	0	3.6612453609999998
montecarlo	32768	32768	16384	0	4.612509277
montecarlo	32768	32768	16384	0	4.66222168
montecarlo	32768	32768	16384	0	4.629852050999999
montecarlo	32768	65536	16384	0	9.077724609
montecarlo	32768	65536	16384	0	9.127268555
montecarlo	32768	65536	16384	0	9.113449219
montecarlo	32768	131072	16384	0	20.886185547
montecarlo	32768	131072	16384	0	20.831667968999998
montecarlo	32768	131072	16384	0	20.893484375
montecarlo	32768	262144	16384	0	52.222519530999996
montecarlo	32768	262144	16384	0	51.924351562000005
montecarlo	32768	262144	16384	0	52.027492188
montecarlo	32768	524288	16384	0	159.87584375
montecarlo	32768	524288	16384	0	159.06221875
montecarlo	32768	524288	16384	0	158.225765625
montecarlo	65536	256	16384	0	5.799174315999999
montecarlo	65536	256	16384	0	5.80417334
montecarlo	65536	256	16384	0	5.796766602000001
montecarlo	65536	512	16384	0	5.905312988
montecarlo	65536	512	16384	0	5.908029297
montecarlo	65536	512	16384	0	5.909317871
montecarlo	65536	1024	16384	0	6.157977539
montecarlo	65536	1024	16384	0	6.158853027
montecarlo	65536	1024	16384	0	6.165086426
montecarlo	65536	2048	16384	0	6.257503418000001
montecarlo	65536	2048	16384	0	6.265725098
montecarlo	65536	2048	16384	0	6.258673828
montecarlo	65536	4096	16384	0	6.456322265999999
montecarlo	65536	4096	16384	0	6.452815918000001
montecarlo	65536	4096	16384	0	6.464149414
montecarlo	65536	8192	16384	0	6.850834473000001
montecarlo	65536	8192	16384	0	6.8542709959999994
montecarlo	65536	8192	16384	0	6.8530297849999995
montecarlo	65536	16384	16384	0	7.6481762699999996
montecarlo	65536	16384	16384	0	7.6471225590000005
montecarlo	65536	16384	16384	0	7.62112207
montecarlo	65536	32768	16384	0	9.16243457
montecarlo	65536	32768	16384	0	9.146359375
montecarlo	65536	32768	16384	0	9.111824219
montecarlo	65536	65536	16384	0	13.514261719
montecarlo	65536	65536	16384	0	13.5009375
montecarlo	65536	65536	16384	0	13.500953125
montecarlo	65536	131072	16384	0	27.996259766
montecarlo	65536	131072	16384	0	27.924554688
montecarlo	65536	131072	16384	0	27.922259766000003
montecarlo	65536	262144	16384	0	63.17286328099999
montecarlo	65536	262144	16384	0	63.19037890599999
montecarlo	65536	262144	16384	0	63.185398438
montecarlo	65536	524288	16384	0	177.80740625
montecarlo	65536	524288	16384	0	178.54953125
montecarlo	65536	524288	16384	0	178.586109375
montecarlo	131072	256	16384	0	15.23734668
montecarlo	131072	256	16384	0	15.195023438
montecarlo	131072	256	16384	0	15.233761719
montecarlo	131072	512	16384	0	15.433254883000002
montecarlo	131072	512	16384	0	15.433933594
montecarlo	131072	512	16384	0	15.4013125
montecarlo	131072	1024	16384	0	15.91824707
montecarlo	131072	1024	16384	0	15.923501953
montecarlo	131072	1024	16384	0	15.877722656
montecarlo	131072	2048	16384	0	16.084119141
montecarlo	131072	2048	16384	0	16.102330078
montecarlo	131072	2048	16384	0	16.086137694999998
montecarlo	131072	4096	16384	0	16.365168945
montecarlo	131072	4096	16384	0	16.396160156
montecarlo	131072	4096	16384	0	16.363160156
montecarlo	131072	8192	16384	0	17.053650390999998
montecarlo	131072	8192	16384	0	17.053552734
montecarlo	131072	8192	16384	0	17.052835938
montecarlo	131072	16384	16384	0	18.321882812
montecarlo	131072	16384	16384	0	18.320117188
montecarlo	131072	16384	16384	0	18.319166016
montecarlo	131072	32768	16384	0	20.843818359
montecarlo	131072	32768	16384	0	20.837537109
montecarlo	131072	32768	16384	0	20.788371094
montecarlo	131072	65536	16384	0	27.310277344
montecarlo	131072	65536	16384	0	27.331296875
montecarlo	131072	65536	16384	0	27.47378125
montecarlo	131072	131072	16384	0	46.411058594
montecarlo	131072	131072	16384	0	46.434183594000004
montecarlo	131072	131072	16384	0	46.405761719000004
montecarlo	131072	262144	16384	0	92.95325781199999
montecarlo	131072	262144	16384	0	92.94996875
montecarlo	131072	262144	16384	0	92.956609375
montecarlo	131072	524288	16384	0	232.857078125
montecarlo	131072	524288	16384	0	233.731203125
montecarlo	131072	524288	16384	0	233.03684375
montecarlo	262144	256	16384	0	43.532402344000005
montecarlo	262144	256	16384	0	43.537566405999996
montecarlo	262144	256	16384	0	43.448324219
montecarlo	262144	512	16384	0	43.934304688
montecarlo	262144	512	16384	0	43.915609375
montecarlo	262144	512	16384	0	43.91534375
montecarlo	262144	1024	16384	0	44.746105469
montecarlo	262144	1024	16384	0	44.741484375
montecarlo	262144	1024	16384	0	44.826089844
montecarlo	262144	2048	16384	0	45.057277344
montecarlo	262144	2048	16384	0	45.064316405999996
montecarlo	262144	2048	16384	0	44.969476562000004
montecarlo	262144	4096	16384	0	45.504296875
montecarlo	262144	4096	16384	0	45.419664062
montecarlo	262144	4096	16384	0	45.503835937999995
montecarlo	262144	8192	16384	0	46.423832030999996
montecarlo	262144	8192	16384	0	46.416859375
montecarlo	262144	8192	16384	0	46.410386719
montecarlo	262144	16384	16384	0	48.223859375
montecarlo	262144	16384	16384	0	48.225957031
montecarlo	262144	16384	16384	0	48.220324219000005
montecarlo	262144	32768	16384	0	51.859847656
montecarlo	262144	32768	16384	0	51.851234375
montecarlo	262144	32768	16384	0	51.853242187999996
montecarlo	262144	65536	16384	0	62.92852734400001
montecarlo	262144	65536	16384	0	63.03934375
montecarlo	262144	65536	16384	0	63.061578125
montecarlo	262144	131072	16384	0	92.735648438
montecarlo	262144	131072	16384	0	92.862960938
montecarlo	262144	131072	16384	0	92.86292968800001
montecarlo	262144	262144	16384	0	143.2043125
montecarlo	262144	262144	16384	0	143.094953125
montecarlo	262144	262144	16384	0	143.033046875
montecarlo	262144	524288	16384	0	319.79996875
montecarlo	262144	524288	16384	0	319.69425
montecarlo	262144	524288	16384	0	319.31871875
montecarlo	524288	256	16384	0	141.088328125
montecarlo	524288	256	16384	0	141.50125
montecarlo	524288	256	16384	0	141.38653125
montecarlo	524288	512	16384	0	141.565828125
montecarlo	524288	512	16384	0	142.60175
montecarlo	524288	512	16384	0	142.379984375
montecarlo	524288	1024	16384	0	143.950203125
montecarlo	524288	1024	16384	0	144.064984375
montecarlo	524288	1024	16384	0	143.74346875
montecarlo	524288	2048	16384	0	143.683375
montecarlo	524288	2048	16384	0	144.48303125
montecarlo	524288	2048	16384	0	144.7093125
montecarlo	524288	4096	16384	0	144.966546875
montecarlo	524288	4096	16384	0	144.74084375
montecarlo	524288	4096	16384	0	145.202734375
montecarlo	524288	8192	16384	0	146.69540625
montecarlo	524288	8192	16384	0	147.664671875
montecarlo	524288	8192	16384	0	147.448921875
montecarlo	524288	16384	16384	0	150.42728125
montecarlo	524288	16384	16384	0	150.653734375
montecarlo	524288	16384	16384	0	150.771953125
montecarlo	524288	32768	16384	0	156.78209375
montecarlo	524288	32768	16384	0	157.70959375
montecarlo	524288	32768	16384	0	156.520296875
montecarlo	524288	65536	16384	0	176.231921875
montecarlo	524288	65536	16384	0	175.541421875
montecarlo	524288	65536	16384	0	176.581375
montecarlo	524288	131072	16384	0	231.29925
montecarlo	524288	131072	16384	0	230.954015625
montecarlo	524288	131072	16384	0	230.613140625
montecarlo	524288	262144	16384	0	317.70475
montecarlo	524288	262144	16384	0	317.8689375
montecarlo	524288	262144	16384	0	318.888625
montecarlo	524288	524288	16384	0	540.60675
montecarlo	524288	524288	16384	0	542.4266875
montecarlo	524288	524288	16384	0	542.3098125
montecarlo	256	256	16384	1	0.053175297
montecarlo	256	256	16384	1	0.052896767000000004
montecarlo	256	256	16384	1	0.05303091
montecarlo	256	512	16384	1	0.07241523000000001
montecarlo	256	512	16384	1	0.072125443
montecarlo	256	512	16384	1	0.072384514
montecarlo	256	1024	16384	1	0.11116646599999999
montecarlo	256	1024	16384	1	0.110487549
montecarlo	256	1024	16384	1	0.113862656
montecarlo	256	2048	16384	1	0.179582977
montecarlo	256	2048	16384	1	0.17939558400000002
montecarlo	256	2048	16384	1	0.179199997
montecarlo	256	4096	16384	1	0.31689932299999996
montecarlo	256	4096	16384	1	0.31775027499999997
montecarlo	256	4096	16384	1	0.3164375
montecarlo	256	8192	16384	1	0.588796936
montecarlo	256	8192	16384	1	0.5886730349999999
montecarlo	256	8192	16384	1	0.585272339
montecarlo	256	16384	16384	1	1.1288842769999998
montecarlo	256	16384	16384	1	1.130716187
montecarlo	256	16384	16384	1	1.131850708
montecarlo	256	32768	16384	1	2.207076416
montecarlo	256	32768	16384	1	2.215336914
montecarlo	256	32768	16384	1	2.2149797359999996
montecarlo	256	65536	16384	1	5.827833008
montecarlo	256	65536	16384	1	5.805373534999999
montecarlo	256	65536	16384	1	5.839929199
montecarlo	256	131072	16384	1	15.323429688000001
montecarlo	256	131072	16384	1	15.332329102000001
montecarlo	256	131072	16384	1	15.290874022999999
montecarlo	256	262144	16384	1	43.7254375
montecarlo	256	262144	16384	1	43.700480469
montecarlo	256	262144	16384	1	43.80196093799999
montecarlo	256	524288	16384	1	143.220546875
montecarlo	256	524288	16384	1	143.10978125
montecarlo	256	524288	16384	1	143.678859375
montecarlo	512	256	16384	1	0.072690689
montecarlo	512	256	16384	1	0.072946686
montecarlo	512	256	16384	1	0.071867393
montecarlo	512	512	16384	1	0.08756633800000001
montecarlo	512	512	16384	1	0.087913475
montecarlo	512	512	16384	1	0.087847939
montecarlo	512	1024	16384	1	0.13329101599999998
montecarlo	512	1024	16384	1	0.133218307
montecarlo	512	1024	16384	1	0.133373947
montecarlo	512	2048	16384	1	0.20210073899999997
montecarlo	512	2048	16384	1	0.20252056899999998
montecarlo	512	2048	16384	1	0.202575867
montecarlo	512	4096	16384	1	0.340003845
montecarlo	512	4096	16384	1	0.339716095
montecarlo	512	4096	16384	1	0.34127975499999996
montecarlo	512	8192	16384	1	0.618713074
montecarlo	512	8192	16384	1	0.618710022
montecarlo	512	8192	16384	1	0.6168596190000001
montecarlo	512	16384	16384	1	1.166030884
montecarlo	512	16384	16384	1	1.167466553
montecarlo	512	16384	16384	1	1.167942627
montecarlo	512	32768	16384	1	2.26762207
montecarlo	512	32768	16384	1	2.271840332
montecarlo	512	32768	16384	1	2.275219971
montecarlo	512	65536	16384	1	5.923067871
montecarlo	512	65536	16384	1	5.903237304999999
montecarlo	512	65536	16384	1	5.9007680659999995
montecarlo	512	131072	16384	1	15.517895508000002
montecarlo	512	131072	16384	1	15.50274707
montecarlo	512	131072	16384	1	15.465589844
montecarlo	512	262144	16384	1	44.125851562
montecarlo	512	262144	16384	1	44.124433594
montecarlo	512	262144	16384	1	44.12234375
montecarlo	512	524288	16384	1	144.28859375
montecarlo	512	524288	16384	1	143.941296875
montecarlo	512	524288	16384	1	144.35290625
montecarlo	1024	256	16384	1	0.11137023899999998
montecarlo	1024	256	16384	1	0.11016397099999999
montecarlo	1024	256	16384	1	0.11096678200000001
montecarlo	1024	512	16384	1	0.133220352
montecarlo	1024	512	16384	1	0.13324697900000002
montecarlo	1024	512	16384	1	0.13346713300000002
montecarlo	1024	1024	16384	1	0.169479172
montecarlo	1024	1024	16384	1	0.16949350000000002
montecarlo	1024	1024	16384	1	0.16937881500000002
montecarlo	1024	2048	16384	1	0.252723206
montecarlo	1024	2048	16384	1	0.25441177400000003
montecarlo	1024	2048	16384	1	0.25313588
montecarlo	1024	4096	16384	1	0.39941119399999997
montecarlo	1024	4096	16384	1	0.40007782000000003
montecarlo	1024	4096	16384	1	0.40107724
montecarlo	1024	8192	16384	1	0.687959045
montecarlo	1024	8192	16384	1	0.6855608519999999
montecarlo	1024	8192	16384	1	0.689136658
montecarlo	1024	16384	16384	1	1.261424683
montecarlo	1024	16384	16384	1	1.267701782
montecarlo	1024	16384	16384	1	1.26530249
montecarlo	1024	32768	16384	1	2.417589844
montecarlo	1024	32768	16384	1	2.417940674
montecarlo	1024	32768	16384	1	2.4145458979999996
montecarlo	1024	65536	16384	1	6.193758789
montecarlo	1024	65536	16384	1	6.161621094
montecarlo	1024	65536	16384	1	6.179509277
montecarlo	1024	131072	16384	1	15.994647461000003
montecarlo	1024	131072	16384	1	15.992655272999999
montecarlo	1024	131072	16384	1	15.991144531
montecarlo	1024	262144	16384	1	45.051550780999996
montecarlo	1024	262144	16384	1	45.054949219
montecarlo	1024	262144	16384	1	45.049875
montecarlo	1024	524288	16384	1	145.723953125
montecarlo	1024	524288	16384	1	145.9686875
montecarlo	1024	524288	16384	1	145.490125
montecarlo	2048	256	16384	1	0.178564102
montecarlo	2048	256	16384	1	0.178973694
montecarlo	2048	256	16384	1	0.178419708
montecarlo	2048	512	16384	1	0.202407928
montecarlo	2048	512	16384	1	0.201280518
montecarlo	2048	512	16384	1	0.202330109
montecarlo	2048	1024	16384	1	0.25401548799999996
montecarlo	2048	1024	16384	1	0.25274674999999996
montecarlo	2048	1024	16384	1	0.25431756600000005
montecarlo	2048	2048	16384	1	0.314756104
montecarlo	2048	2048	16384	1	0.314039307
montecarlo	2048	2048	16384	1	0.31339520299999996
montecarlo	2048	4096	16384	1	0.484506622
montecarlo	2048	4096	16384	1	0.48178482100000003
montecarlo	2048	4096	16384	1	0.48454657
montecarlo	2048	8192	16384	1	0.773519348
montecarlo	2048	8192	16384	1	0.775699463
montecarlo	2048	8192	16384	1	0.769698792
montecarlo	2048	16384	16384	1	1.3500866699999998
montecarlo	2048	16384	16384	1	1.350444092
montecarlo	2048	16384	16384	1	1.3501604
montecarlo	2048	32768	16384	1	2.50605249
montecarlo	2048	32768	16384	1	2.4945458979999997
montecarlo	2048	32768	16384	1	2.5022658690000004
montecarlo	2048	65536	16384	1	6.279212890999999
montecarlo	2048	65536	16384	1	6.279633301
montecarlo	2048	65536	16384	1	6.282588379
montecarlo	2048	131072	16384	1	16.160631836000004
montecarlo	2048	131072	16384	1	16.120179688
montecarlo	2048	131072	16384	1	16.155363281
montecarlo	2048	262144	16384	1	45.276886719000004
montecarlo	2048	262144	16384	1	45.270425781
montecarlo	2048	262144	16384	1	45.31103125
montecarlo	2048	524288	16384	1	146.36078125
montecarlo	2048	524288	16384	1	146.189125
montecarlo	2048	524288	16384	1	146.5921875
montecarlo	4096	256	16384	1	0.313151489
montecarlo	4096	256	16384	1	0.31456256099999996
montecarlo	4096	256	16384	1	0.31502542099999997
montecarlo	4096	512	16384	1	0.339544067
montecarlo	4096	512	16384	1	0.34858187900000004
montecarlo	4096	512	16384	1	0.340890625
montecarlo	4096	1024	16384	1	0.399067139
montecarlo	4096	1024	16384	1	0.399241211
montecarlo	4096	1024	16384	1	0.396932098
montecarlo	4096	2048	16384	1	0.48601803600000004
montecarlo	4096	2048	16384	1	0.483063812
montecarlo	4096	2048	16384	1	0.48544769299999996
montecarlo	4096	4096	16384	1	0.6035670780000001
montecarlo	4096	4096	16384	1	0.603729919
montecarlo	4096	4096	16384	1	0.600977417
montecarlo	4096	8192	16384	1	0.9423493039999999
montecarlo	4096	8192	16384	1	0.9410662230000001
montecarlo	4096	8192	16384	1	0.938503174
montecarlo	4096	16384	16384	1	1.51874353
montecarlo	4096	16384	16384	1	1.5180605470000001
montecarlo	4096	16384	16384	1	1.518106567
montecarlo	4096	32768	16384	1	2.669989746
montecarlo	4096	32768	16384	1	2.674358643
montecarlo	4096	32768	16384	1	2.671303711
montecarlo	4096	65536	16384	1	6.4766801759999995
montecarlo	4096	65536	16384	1	6.479576659999999
montecarlo	4096	65536	16384	1	6.482327636999999
montecarlo	4096	131072	16384	1	16.491416016
montecarlo	4096	131072	16384	1	16.485154297
montecarlo	4096	131072	16384	1	16.476771484
montecarlo	4096	262144	16384	1	45.730535155999995
montecarlo	4096	262144	16384	1	45.720722656
montecarlo	4096	262144	16384	1	45.721988281
montecarlo	4096	524288	16384	1	147.01296875
montecarlo	4096	524288	16384	1	147.20578125
montecarlo	4096	524288	16384	1	147.6573125
montecarlo	8192	256	16384	1	0.582070251
montecarlo	8192	256	16384	1	0.585248779
montecarlo	8192	256	16384	1	0.585765869
montecarlo	8192	512	16384	1	0.613123047
montecarlo	8192	512	16384	1	0.613322754
montecarlo	8192	512	16384	1	0.616882202
montecarlo	8192	1024	16384	1	0.680363037
montecarlo	8192	1024	16384	1	0.6872750240000001
montecarlo	8192	1024	16384	1	0.6836173099999999
montecarlo	8192	2048	16384	1	0.769527832
montecarlo	8192	2048	16384	1	0.7726582030000001
montecarlo	8192	2048	16384	1	0.769086487
montecarlo	8192	4096	16384	1	0.9420011599999999
montecarlo	8192	4096	16384	1	0.9427702029999999
montecarlo	8192	4096	16384	1	0.9440338130000001
montecarlo	8192	8192	16384	1	1.178079224
montecarlo	8192	8192	16384	1	1.1798630369999998
montecarlo	8192	8192	16384	1	1.180137451
montecarlo	8192	16384	16384	1	1.858378784
montecarlo	8192	16384	16384	1	1.8542120359999998
montecarlo	8192	16384	16384	1	1.8549329829999999
montecarlo	8192	32768	16384	1	3.007564941
montecarlo	8192	32768	16384	1	2.996322998
montecarlo	8192	32768	16384	1	3.007059082
montecarlo	8192	65536	16384	1	6.871875976999999
montecarlo	8192	65536	16384	1	6.8684472659999996
montecarlo	8192	65536	16384	1	6.878800781
montecarlo	8192	131072	16384	1	17.112802734000002
montecarlo	8192	131072	16384	1	17.110042969
montecarlo	8192	131072	16384	1	17.116144531000003
montecarlo	8192	262144	16384	1	46.641882812000006
montecarlo	8192	262144	16384	1	46.623828125
montecarlo	8192	262144	16384	1	46.53066406200001
montecarlo	8192	524288	16384	1	147.621625
montecarlo	8192	524288	16384	1	150.11478125
montecarlo	8192	524288	16384	1	149.081640625
montecarlo	16384	256	16384	1	1.124144165
montecarlo	16384	256	16384	1	1.11999585
montecarlo	16384	256	16384	1	1.12298291
montecarlo	16384	512	16384	1	1.16589978
montecarlo	16384	512	16384	1	1.165237305
montecarlo	16384	512	16384	1	1.1661629640000002
montecarlo	16384	1024	16384	1	1.257448486
montecarlo	16384	1024	16384	1	1.2577198490000001
montecarlo	16384	1024	16384	1	1.258552368
montecarlo	16384	2048	16384	1	1.3433845210000002
montecarlo	16384	2048	16384	1	1.343201294
montecarlo	16384	2048	16384	1	1.342560303
montecarlo	16384	4096	16384	1	1.513182251
montecarlo	16384	4096	16384	1	1.5172280269999998
montecarlo	16384	4096	16384	1	1.51452063
montecarlo	16384	8192	16384	1	1.8541188960000001
montecarlo	16384	8192	16384	1	1.8512220460000002
montecarlo	16384	8192	16384	1	1.854466064
montecarlo	16384	16384	16384	1	2.320107422
montecarlo	16384	16384	16384	1	2.331491211
montecarlo	16384	16384	16384	1	2.33062207
montecarlo	16384	32768	16384	1	3.676371094
montecarlo	16384	32768	16384	1	3.6859736329999997
montecarlo	16384	32768	16384	1	3.703835693
montecarlo	16384	65536	16384	1	7.6613540040000006
montecarlo	16384	65536	16384	1	7.659526367000001
montecarlo	16384	65536	16384	1	7.663228515999999
montecarlo	16384	131072	16384	1	18.38471875
montecarlo	16384	131072	16384	1	18.383667968999998
montecarlo	16384	131072	16384	1	18.394888672
montecarlo	16384	262144	16384	1	48.44408593799999
montecarlo	16384	262144	16384	1	48.455261719
montecarlo	16384	262144	16384	1	48.331171875
montecarlo	16384	524288	16384	1	151.36453125
montecarlo	16384	524288	16384	1	152.512296875
montecarlo	16384	524288	16384	1	151.12840625
montecarlo	32768	256	16384	1	2.185216064
montecarlo	32768	256	16384	1	2.2010510250000004
montecarlo	32768	256	16384	1	2.20015918
montecarlo	32768	512	16384	1	2.2596875
montecarlo	32768	512	16384	1	2.259739746
montecarlo	32768	512	16384	1	2.2630502929999996
montecarlo	32768	1024	16384	1	2.408186768
montecarlo	32768	1024	16384	1	2.4068259280000004
montecarlo	32768	1024	16384	1	2.401171387
montecarlo	32768	2048	16384	1	2.4937890620000003
montecarlo	32768	2048	16384	1	2.4936508789999996
montecarlo	32768	2048	16384	1	2.493946777
montecarlo	32768	4096	16384	1	2.663622559
montecarlo	32768	4096	16384	1	2.66286377
montecarlo	32768	4096	16384	1	2.64698877
montecarlo	32768	8192	16384	1	3.0034482420000006
montecarlo	32768	8192	16384	1	2.9986191410000003
montecarlo	32768	8192	16384	1	2.999558105
montecarlo	32768	16384	16384	1	3.677493164
[truncated: 8,369 more rows]
